# Supplementary material for: Diallyl Disulfide From Garlic Oil Inhibits Pseudomonas aeruginosa Quorum Sensing Systems and Corresponding Virulence Factors
Source: Front Microbiol. 2019 Jan 7;9:3222. doi: 10.3389/fmicb.2018.03222 (PMC6330763; doi:10.3389/fmicb.2018.03222)
Supplement: TABLE S1 — Gene description of DADS-treated Pseudomonas aeruginosa PAO1 vs. control groups based on RNA-seq analysis. [file Data_Sheet_1.xlsx]

## Sheet: Table S1 Gene description
Gene_id	chromosome	Strand	start	end	length	A1_readcount	A2_readcount	A3_readcount	B1_readcount	B2_readcount	B3_readcount	A1_fpkm	A2_fpkm	A3_fpkm	B1_fpkm	B2_fpkm	B3_fpkm	A_group_fpkm	B_group_fpkm	B_readcount(BvsA)	A_readcount(BvsA)	log2FoldChange(BvsA)	pval(BvsA)	padj(BvsA)	significant(BvsA)	biological_process	biological_process_description	cellular_component	cellular_component_description	molecular_function	molecular_function_description	KEGG AnnotInfo	KEGG url	Genename	Description
Novel00001	NC_002516.2	+	68898	69197	300	16	16	5	5	4	5	21.8409	22.4349	7.49505	5.11926	4.86276	5.2479	17.257	5.07664	3.96837	13.865	-1.8048	0.0061252	0.011661	DOWN	--	--	--	--	--	--	--	--	--	--
Novel00002	NC_002516.2	-	131319	131519	201	272	247	298	12	6	24	554.173	516.924	666.724	18.3376	10.8868	37.5969	579.273	22.2738	11.5454	317.436	-4.7811	1.5142e-37	3.1992e-36	DOWN	--	--	GO:0005575//GO:0016020	cellular_component//membrane	GO:0003674//GO:0003824//GO:0015002//GO:0016491	molecular_function//catalytic activity//heme-copper terminal oxidase activity//oxidoreductase activity	coIII; cytochrome C oxidase subunit III; K02276 cytochrome c oxidase subunit III [EC:1.9.3.1]	http://www.genome.jp/dbget-bin/www_bget?pae:PA0108	--	--
Novel00003	NC_002516.2	+	290625	290747	123	160	151	128	288	216	363	532.705	516.413	467.984	719.193	640.461	929.262	505.701	762.972	243.778	168.636	0.53166	0.015761	0.027483	UP	--	--	--	--	--	--	hypothetical protein	http://www.genome.jp/dbget-bin/www_bget?pae:PA0259	--	--
Novel00004	NC_002516.2	+	517760	518003	244	302	349	298	21	6	45	506.861	601.674	549.228	26.4355	8.96821	58.071	552.588	31.1582	19.5688	365.812	-4.2245	6.67e-53	2.6201e-51	DOWN	--	--	--	--	--	--	--	--	--	--
Novel00005	NC_002516.2	+	622034	622377	344	22	34	21	333	349	301	26.1901	41.5763	27.4528	297.333	370.008	275.515	31.7397	314.285	282.038	29.4883	3.2577	1.6307e-27	2.2132e-26	UP	--	--	--	--	--	--	hypothetical protein	http://www.genome.jp/dbget-bin/www_bget?pae:PA0566	--	--
Novel00006	NC_002516.2	-	901511	901880	370	0	0	0	0	0	0	0	0	0	0	0	0	0	0	0	0	NA	NA	NA	NA	--	--	--	--	--	--	--	--	--	--
Novel00007	NC_002516.2	-	1063636	1063980	345	705	568	867	310	328	319	836.839	692.556	1130.12	275.995	346.736	291.144	886.506	304.625	273.764	836.683	-1.6117	4.9059e-05	0.00012932	DOWN	--	--	--	--	--	--	hypothetical protein	http://www.genome.jp/dbget-bin/www_bget?pae:PA0673	--	--
Novel00008	NC_002516.2	-	1097014	1097241	228	844	675	580	122	142	298	1515.93	1245.36	1143.98	164.355	227.142	411.546	1301.76	267.681	157.278	804.407	-2.3546	8.8955e-23	9.4874e-22	DOWN	--	--	--	--	--	--	--	--	--	--
Novel00009	NC_002516.2	+	1355273	1355378	106	4	4	6	0	0	0	15.4535	15.8738	25.4549	0	0	0	18.9274	0	0	5.49315	#NAME?	0.0015538	0.0032754	DOWN	--	--	--	--	--	--	--	--	--	--
Novel00010	NC_002516.2	+	1355558	1355630	73	0	3	1	0	0	0	0	17.2872	6.16032	0	0	0	7.81583	0	0	1.52587	#NAME?	0.21737	0.29237	FALSE	--	--	--	--	--	--	--	--	--	--
Novel00011	NC_002516.2	+	1947219	1947583	365	2	0	0	0	0	0	2.24393	0	0	0	0	0	0.747977	0	0	0.73365	#NAME?	0.58589	0.67142	FALSE	--	--	--	--	--	--	--	--	--	--
Novel00012	NC_002516.2	-	1953137	1953296	160	336	378	329	13	16	16	859.986	993.797	924.702	24.9564	36.4707	31.4874	926.162	30.9715	12.883	402.137	-4.9641	5.4441e-67	3.5726e-65	DOWN	GO:0019538//GO:0006457//GO:0009987//GO:0071704//GO:0008152//GO:0044267//GO:0044237//GO:0044238//GO:0044260//GO:0008150//GO:0043170	protein metabolic process//protein folding//cellular process//organic substance metabolic process//metabolic process//cellular protein metabolic process//cellular metabolic process//primary metabolic process//cellular macromolecule metabolic process//biological_process//macromolecule metabolic process	--	--	--	--	tig; trigger factor (EC:5.2.1.8); K03545 trigger factor	http://www.genome.jp/dbget-bin/www_bget?pae:PA1800	--	--
Novel00013	NC_002516.2	+	1997039	1997314	276	1890	1852	1643	86	74	105	2804.3	2822.65	2677.04	95.7078	97.7838	119.789	2768	104.427	74.9107	2072.94	-4.7904	4.8129e-95	1.4225e-92	DOWN	--	--	--	--	--	--	--	--	--	--
Novel00014	NC_002516.2	-	2057078	2057277	200	137	166	158	9	3	5	280.519	349.143	355.266	13.822	5.47061	7.87185	328.309	9.05481	4.75798	178.496	-5.2294	4.8165e-47	1.5009e-45	DOWN	--	--	--	--	--	--	polB; DNA polymerase II (EC:2.7.7.7); K02336 DNA polymerase II [EC:2.7.7.7]	http://www.genome.jp/dbget-bin/www_bget?pae:PA1886	--	--
Novel00015	NC_002516.2	-	2059340	2059599	260	165	138	165	9	14	14	259.886	223.271	285.389	10.6323	19.6381	16.9547	256.182	15.7417	10.6157	181.496	-4.0957	1.7216e-36	3.4668e-35	DOWN	--	--	--	--	--	--	--	--	--	--
Novel00016	NC_002516.2	-	2113817	2114160	344	1603	1618	1107	897	998	1256	1908.3	1978.54	1447.16	800.925	1058.07	1149.66	1778	1002.89	895.39	1653.21	-0.88468	3.394e-06	1.0408e-05	DOWN	GO:0055114//GO:0008150//GO:0044710//GO:0008152	oxidation-reduction process//biological_process//single-organism metabolic process//metabolic process	--	--	GO:0003824//GO:0016491//GO:0003674	catalytic activity//oxidoreductase activity//molecular_function	hydroxylase large subunit; K11177 xanthine dehydrogenase YagR molybdenum-binding subunit [EC:1.17.1.4]	http://www.genome.jp/dbget-bin/www_bget?pae:PA1933	--	--
Novel00017	NC_002516.2	-	2151140	2151286	147	15	17	6	91	96	52	41.7875	48.6471	18.3552	190.144	238.176	111.384	36.2633	179.901	69.2998	14.2912	2.2777	0.00012112	0.0003027	UP	--	--	--	--	--	--	hypothetical protein	http://www.genome.jp/dbget-bin/www_bget?pae:PA1969	--	--
Novel00018	NC_002516.2	+	2623884	2624104	221	327	336	363	29	31	54	605.937	639.547	738.653	40.3054	51.158	76.9375	661.379	56.1336	32.0763	397.956	-3.633	8.1971e-42	2.0878e-40	DOWN	--	--	--	--	--	--	--	--	--	--
Novel00019	NC_002516.2	+	2707301	2707549	249	522	415	504	26	30	64	858.506	701.091	910.243	32.0724	43.9406	80.9314	823.28	52.3148	33.5647	558.599	-4.0568	4.3818e-36	8.6982e-35	DOWN	--	--	--	--	--	--	--	--	--	--
Novel00020	NC_002516.2	-	3116087	3116249	163	32	32	19	251	285	326	80.396	82.5825	52.4194	472.981	637.678	629.748	71.7993	580.136	245.66	31.5704	2.96	2.3482e-27	3.1411e-26	UP	--	--	--	--	--	--	hypothetical protein	http://www.genome.jp/dbget-bin/www_bget?pae:PA2755a	--	--
Novel00021	NC_002516.2	-	3118827	3119393	567	316	336	351	1059	1125	1054	228.232	249.277	278.388	573.682	723.625	585.321	251.965	627.543	927.223	388.8	1.2539	4.431e-10	2.0259e-09	UP	--	--	--	--	--	--	transcriptional regulator	http://www.genome.jp/dbget-bin/www_bget?pae:PA2758	--	--
Novel00022	NC_002516.2	-	3173671	3173967	297	1	0	0	1	3	0	1.37885	0	0	1.03419	3.68391	0	0.459615	1.5727	1.22738	0.366825	1.7424	0.7252	0.79489	FALSE	--	--	--	--	--	--	--	--	--	--
Novel00023	NC_002516.2	-	3475490	3475818	329	0	0	0	0	0	0	0	0	0	0	0	0	0	0	0	0	NA	NA	NA	NA	--	--	--	--	--	--	--	--	--	--
Novel00024	NC_002516.2	-	3514856	3515242	387	0	0	0	0	0	0	0	0	0	0	0	0	0	0	0	0	NA	NA	NA	NA	--	--	--	--	--	--	--	--	--	--
Novel00025	NC_002516.2	+	3526286	3526550	265	644	692	484	79	32	104	995.204	1098.46	821.345	91.5671	44.0401	123.573	971.671	86.3934	59.4004	696.305	-3.5512	1.672e-51	6.2595e-50	DOWN	--	--	--	--	--	--	wbpM; nucleotide sugar epimerase/dehydratase WbpM	http://www.genome.jp/dbget-bin/www_bget?pae:PA3141	--	--
Novel00026	NC_002516.2	-	3650650	3650889	240	0	0	0	1	0	1	0	0	0	1.27981	0	1.31197	0	0.863929	0.540142	0	Inf	0.81039	0.86663	FALSE	--	--	--	--	--	--	--	--	--	--
Novel00027	NC_002516.2	-	3705276	3705511	236	0	0	0	0	0	0	0	0	0	0	0	0	0	0	0	0	NA	NA	NA	NA	--	--	--	--	--	--	--	--	--	--
Novel00028	NC_002516.2	+	3751953	3752345	393	673	656	1062	63	26	34	701.285	702.161	1215.23	49.2386	24.1282	27.241	872.892	33.5359	34.6269	940.397	-4.7633	2.4301e-10	1.1306e-09	DOWN	GO:0006807//GO:0080090//GO:0019438//GO:0006139//GO:0006351//GO:2000112//GO:2001141//GO:0090304//GO:0006508//GO:0010468//GO:1901360//GO:0060255//GO:0032774//GO:0006725//GO:0009058//GO:1901362//GO:0034641//GO:0034645//GO:1901576//GO:0044238//GO:0044271//GO:0044237//GO:0051171//GO:0034654//GO:0009059//GO:0044260//GO:0006355//GO:0008150//GO:0010556//GO:0019222//GO:0043170//GO:0018130//GO:0031323//GO:…	nitrogen compound metabolic process//regulation of primary metabolic process//aromatic compound biosynthetic process//nucleobase-containing compound metabolic process//transcription, DNA-templated//regulation of cellular macromolecule biosynthetic process//regulation of RNA biosynthetic process//nucleic acid metabolic process//proteolysis//regulation of gene expression//organic cyclic compound me…	--	--	GO:0017171//GO:0003700//GO:0003824//GO:0008236//GO:0070011//GO:0097159//GO:1901363//GO:0016787//GO:0004252//GO:0008233//GO:0003676//GO:0001071//GO:0004175//GO:0005488//GO:0003674//GO:0003677	serine hydrolase activity//transcription factor activity, sequence-specific DNA binding//catalytic activity//serine-type peptidase activity//peptidase activity, acting on L-amino acid peptides//organic cyclic compound binding//heterocyclic compound binding//hydrolase activity//serine-type endopeptidase activity//peptidase activity//nucleic acid binding//nucleic acid binding transcription factor a…	transcriptional regulator; K06075 MarR family transcriptional regulator, transcriptional regulator for hemolysin	http://www.genome.jp/dbget-bin/www_bget?pae:PA3341	--	--
Novel00029	NC_002516.2	-	3893009	3893213	205	39	52	48	3	7	15	77.9081	106.703	105.296	4.49496	12.4534	23.0396	96.6357	13.3293	7.00099	53.8407	-2.9431	5.5058e-12	2.9e-11	DOWN	--	--	--	--	--	--	--	--	--	--
Novel00030	NC_002516.2	-	4006969	4007038	70	3	0	1	77	78	39	17.5507	0	6.42433	337.871	406.388	175.43	7.99169	306.563	56.2969	1.52719	5.2041	1.599e-08	6.3166e-08	UP	--	--	--	--	--	--	nalD; NalD protein; K18135 TetR/AcrR family transcriptional regulator, repressor of the mexAB-oprM multidrug resistance operon	http://www.genome.jp/dbget-bin/www_bget?pae:PA3574	--	--
Novel00031	NC_002516.2	-	4142687	4142779	93	0	0	0	0	0	0	0	0	0	0	0	0	0	0	0	0	NA	NA	NA	NA	--	--	--	--	--	--	--	--	--	--
Novel00032	NC_002516.2	-	4142932	4143060	129	0	0	0	0	0	0	0	0	0	0	0	0	0	0	0	0	NA	NA	NA	NA	GO:0009058//GO:0016043//GO:0071840//GO:0043241//GO:0043933//GO:0032984//GO:0006412//GO:0044763//GO:0044267//GO:0008152//GO:0009987//GO:0071704//GO:0044699//GO:0071822//GO:0044249//GO:0019538//GO:0010467//GO:0022411//GO:0043170//GO:0008150//GO:0044260//GO:0009059//GO:0044237//GO:0044238//GO:0043624//GO:1901576//GO:0034645//GO:0006415	biosynthetic process//cellular component organization//cellular component organization or biogenesis//protein complex disassembly//macromolecular complex subunit organization//macromolecular complex disassembly//translation//single-organism cellular process//cellular protein metabolic process//metabolic process//cellular process//organic substance metabolic process//single-organism process//prote…	GO:0005623//GO:0044424//GO:0005622//GO:0005737//GO:0005575//GO:0044464	cell//intracellular part//intracellular//cytoplasm//cellular_component//cell part	GO:1901363//GO:0097159//GO:0003723//GO:0008079//GO:0005488//GO:0003674//GO:0003747//GO:0003676//GO:0008135//GO:0016149	heterocyclic compound binding//organic cyclic compound binding//RNA binding//translation termination factor activity//binding//molecular_function//translation release factor activity//nucleic acid binding//translation factor activity, RNA binding//translation release factor activity, codon specific	--	--	--	--
Novel00033	NC_002516.2	-	4143122	4143664	543	0	0	0	0	0	0	0	0	0	0	0	0	0	0	0	0	NA	NA	NA	NA	GO:0071704//GO:0009987//GO:0071822//GO:0044699//GO:0044249//GO:0019538//GO:0044267//GO:0008152//GO:0044237//GO:0044238//GO:0043624//GO:1901576//GO:0034645//GO:0006415//GO:0010467//GO:0043170//GO:0022411//GO:0008150//GO:0044260//GO:0009059//GO:0043241//GO:0043933//GO:0032984//GO:0006412//GO:0009058//GO:0016043//GO:0071840//GO:0044763	organic substance metabolic process//cellular process//protein complex subunit organization//single-organism process//cellular biosynthetic process//protein metabolic process//cellular protein metabolic process//metabolic process//cellular metabolic process//primary metabolic process//cellular protein complex disassembly//organic substance biosynthetic process//cellular macromolecule biosynthetic…	GO:0005737//GO:0044424//GO:0005622//GO:0044464//GO:0005575//GO:0005623	cytoplasm//intracellular part//intracellular//cell part//cellular_component//cell	GO:0003677//GO:0008079//GO:0003674//GO:0003747//GO:0005488//GO:0016149//GO:0003676//GO:0008135//GO:1901363//GO:0097159//GO:0003723	DNA binding//translation termination factor activity//molecular_function//translation release factor activity//binding//translation release factor activity, codon specific//nucleic acid binding//translation factor activity, RNA binding//heterocyclic compound binding//organic cyclic compound binding//RNA binding	--	--	--	--
Novel00034	NC_002516.2	+	4166416	4166497	82	0	0	1	0	0	0	0	0	5.48419	0	0	0	1.82806	0	0	0.426719	#NAME?	0.9309	0.96056	FALSE	--	--	--	--	--	--	--	--	--	--
Novel00035	NC_002516.2	-	4266915	4267014	100	3	2	3	14	15	12	12.2855	8.41309	13.4911	43.0017	54.7061	37.7849	11.3966	45.1642	11.7887	3.1134	1.9208	0.012969	0.023045	UP	--	--	--	--	--	--	--	--	--	--
Novel00036	NC_002516.2	-	4536594	4536687	94	129	96	87	325	249	340	561.997	429.605	416.215	1061.97	966.086	1138.91	469.272	1055.65	258.411	119.618	1.1112	1.397e-06	4.4707e-06	UP	--	--	--	--	--	--	--	--	--	--
Novel00037	NC_002516.2	-	4760952	4761061	110	0	0	0	0	1	1	0	0	0	0	3.31552	2.86249	0	2.05934	0.580428	0	Inf	0.80055	0.85781	FALSE	--	--	--	--	--	--	--	--	--	--
Novel00038	NC_002516.2	-	4793872	4794206	335	0	0	0	0	0	0	0	0	0	0	0	0	0	0	0	0	NA	NA	NA	NA	--	--	--	--	--	--	--	--	--	--
Novel00039	NC_002516.2	-	4879589	4880201	613	1687	1557	1722	230	173	301	1127.01	1068.45	1263.28	115.246	102.927	154.612	1152.91	124.262	197.769	1924.1	-3.2823	7.6698e-48	2.4587e-46	DOWN	GO:0051704//GO:0009405//GO:0008152//GO:0008150	multi-organism process//pathogenesis//metabolic process//biological_process	GO:0016020//GO:0019867//GO:0005575	membrane//outer membrane//cellular_component	GO:0016746//GO:0003824//GO:0016740//GO:0003674	transferase activity, transferring acyl groups//catalytic activity//transferase activity//molecular_function	acyltransferase; K00655 1-acyl-sn-glycerol-3-phosphate acyltransferase [EC:2.3.1.51]	http://www.genome.jp/dbget-bin/www_bget?pae:PA4351	--	--
Novel00040	NC_002516.2	+	4956353	4956685	333	7	3	5	0	0	0	8.60847	3.78968	6.7523	0	0	0	6.38348	0	0	5.80052	#NAME?	0.00098255	0.0021317	DOWN	--	--	--	--	--	--	--	--	--	--
Novel00041	NC_002516.2	-	5086937	5087218	282	0	0	1	0	0	0	0	0	1.59469	0	0	0	0.531564	0	0	0.426719	#NAME?	0.9309	0.96056	FALSE	--	--	--	--	--	--	--	--	--	--
Novel00042	NC_002516.2	-	5183584	5183949	366	13	6	6	477	434	392	14.5457	6.89598	7.37218	400.309	432.467	337.242	9.60462	390.006	372.791	9.52735	5.2901	7.6856e-56	3.543e-54	UP	--	--	--	--	--	--	major facilitator superfamily (MFS) transporter	http://www.genome.jp/dbget-bin/www_bget?pae:PA4622	--	--
Novel00043	NC_002516.2	+	5202763	5202907	145	333	313	331	31	9	27	940.477	908.034	1026.56	65.6677	22.637	58.6317	958.358	48.9788	18.5426	378.075	-4.3498	1.006e-55	4.562e-54	DOWN	--	--	--	--	--	--	hypothetical protein	http://www.genome.jp/dbget-bin/www_bget?pae:PA4634	--	--
Novel00044	NC_002516.2	+	5206730	5206990	261	5935	4839	6315	74	65	108	9312.2	7799.03	10880.7	87.0862	90.8274	130.293	9330.66	102.735	69.5295	6644.77	-6.5785	1.0235e-48	3.3193e-47	DOWN	--	--	--	--	--	--	hypothetical protein	http://www.genome.jp/dbget-bin/www_bget?pae:PA4637a	--	--
Novel00045	NC_002516.2	-	5210143	5210456	314	0	0	0	0	1	1	0	0	0	0	1.16149	1.00278	0	0.721423	0.580428	0	Inf	0.80055	0.85781	FALSE	--	--	--	--	--	--	--	--	--	--
Novel00046	NC_002516.2	+	5301721	5302019	299	1052	1098	958	54	29	84	1440.84	1544.75	1440.85	55.4729	35.3729	88.4595	1475.48	59.7684	46.2636	1196.99	-4.6934	2.2258e-84	3.676e-82	DOWN	GO:0009058//GO:0008152//GO:0008150	biosynthetic process//metabolic process//biological_process	--	--	GO:0048037//GO:0043168//GO:0003674//GO:0005488//GO:0030170//GO:0043167	cofactor binding//anion binding//molecular_function//binding//pyridoxal phosphate binding//ion binding	hypothetical protein	http://www.genome.jp/dbget-bin/www_bget?pae:PA4722	--	--
Novel00047	NC_002516.2	+	5308596	5309014	419	0	0	0	0	0	0	0	0	0	0	0	0	0	0	0	0	NA	NA	NA	NA	--	--	--	--	--	--	--	--	--	--
Novel00048	NC_002516.2	+	5516462	5516627	166	244	251	287	10	12	1	601.941	636.05	777.499	18.5033	26.3644	1.89683	671.83	15.5882	6.83279	303.936	-5.4751	6.7865e-43	1.8466e-41	DOWN	--	--	--	--	--	--	hypothetical protein	http://www.genome.jp/dbget-bin/www_bget?pae:PA4916	--	--
Novel00049	NC_002516.2	-	5885095	5885448	354	1163	980	753	973	862	1268	1345.39	1164.52	956.572	844.243	888.072	1127.85	1155.5	953.389	876.476	1106.99	-0.33686	0.078785	0.11961	FALSE	--	--	--	--	--	--	--	--	--	--
Novel00050	NC_002516.2	-	6025832	6026091	260	517	520	414	18	18	30	814.309	841.309	716.066	21.2646	25.2489	36.3316	790.561	27.615	18.5892	556.83	-4.9047	3.8945e-74	3.9498e-72	DOWN	--	--	GO:0044425//GO:0016020//GO:0031224//GO:0016021//GO:0005575	membrane part//membrane//intrinsic component of membrane//integral component of membrane//cellular_component	GO:0016765//GO:0003824//GO:0004659//GO:0016740//GO:0003674	transferase activity, transferring alkyl or aryl (other than methyl) groups//catalytic activity//prenyltransferase activity//transferase activity//molecular_function	ubiA; 4-hydroxybenzoate octaprenyltransferase; K03179 4-hydroxybenzoate polyprenyltransferase [EC:2.5.1.39]	http://www.genome.jp/dbget-bin/www_bget?pae:PA5358	--	--
Novel00051	NC_002516.2	-	6044883	6045222	340	0	0	0	0	0	0	0	0	0	0	0	0	0	0	0	0	NA	NA	NA	NA	--	--	--	--	--	--	--	--	--	--
PA0001	NC_002516.2	+	483	2027	1545	709	840	824	2258	1547	2219	187.927	228.705	239.842	448.904	365.179	452.236	218.825	422.106	1699.63	919.458	0.88637	2.8041e-06	8.6994e-06	UP	GO:0031323//GO:0007017//GO:0006260//GO:0019222//GO:0043170//GO:0009059//GO:0044260//GO:0010556//GO:0008150//GO:0006928//GO:0044237//GO:0051171//GO:0044238//GO:0034645//GO:1901576//GO:0034641//GO:0009889//GO:0007018//GO:0046483//GO:0019219//GO:0008152//GO:0006261//GO:0009987//GO:0071704//GO:0050794//GO:0050789//GO:0065007//GO:0031326//GO:0044249//GO:0044699//GO:1901360//GO:0051052//GO:0006275//GO:…	regulation of cellular metabolic process//microtubule-based process//DNA replication//regulation of metabolic process//macromolecule metabolic process//macromolecule biosynthetic process//cellular macromolecule metabolic process//regulation of macromolecule biosynthetic process//biological_process//movement of cell or subcellular component//cellular metabolic process//regulation of nitrogen compo…	GO:0005576//GO:0005575	extracellular region//cellular_component	GO:0043565//GO:0001883//GO:0003676//GO:0005524//GO:0003678//GO:0050840//GO:0043167//GO:0003774//GO:0032553//GO:0016817//GO:0015631//GO:0035639//GO:0030554//GO:1901265//GO:0003677//GO:0003777//GO:0009378//GO:0032550//GO:0017111//GO:0003724//GO:0032549//GO:0005488//GO:0032555//GO:0003674//GO:0016818//GO:0003723//GO:0001882//GO:0003824//GO:0032559//GO:0008092//GO:0008017//GO:0017076//GO:0000166//GO:…	sequence-specific DNA binding//purine nucleoside binding//nucleic acid binding//ATP binding//DNA helicase activity//extracellular matrix binding//ion binding//motor activity//ribonucleotide binding//hydrolase activity, acting on acid anhydrides//tubulin binding//purine ribonucleoside triphosphate binding//adenyl nucleotide binding//nucleoside phosphate binding//DNA binding//microtubule motor acti…	dnaA; chromosome replication initiator DnaA; K02313 chromosomal replication initiator protein	http://www.genome.jp/dbget-bin/www_bget?pae:PA0001	dnaA	chromosome replication initiator DnaA
PA0002	NC_002516.2	+	2056	3159	1104	525	569	450	1328	990	1293	194.743	216.805	183.303	369.477	327.047	368.779	198.284	355.101	1021.83	593.08	0.78486	6.4576e-05	0.0001673	UP	GO:0006725//GO:0006259//GO:0009058//GO:0006139//GO:0006807//GO:1901360//GO:0090304//GO:0044249//GO:0009987//GO:0071704//GO:0046483//GO:0008152//GO:0044238//GO:0044237//GO:0034641//GO:1901576//GO:0034645//GO:0043170//GO:0006260//GO:0008150//GO:0009059//GO:0044260	cellular aromatic compound metabolic process//DNA metabolic process//biosynthetic process//nucleobase-containing compound metabolic process//nitrogen compound metabolic process//organic cyclic compound metabolic process//nucleic acid metabolic process//cellular biosynthetic process//cellular process//organic substance metabolic process//heterocycle metabolic process//metabolic process//primary me…	GO:0042575//GO:0009360//GO:0043234//GO:0005623//GO:0044424//GO:0032991//GO:0005622//GO:0044464//GO:0005575	DNA polymerase complex//DNA polymerase III complex//protein complex//cell//intracellular part//macromolecular complex//intracellular//cell part//cellular_component	GO:0016787//GO:0016772//GO:0097159//GO:1901363//GO:0004527//GO:0003824//GO:0016788//GO:0003677//GO:0016740//GO:0008408//GO:0005488//GO:0003674//GO:0016779//GO:0004518//GO:0034061//GO:0003887//GO:0003676	hydrolase activity//transferase activity, transferring phosphorus-containing groups//organic cyclic compound binding//heterocyclic compound binding//exonuclease activity//catalytic activity//hydrolase activity, acting on ester bonds//DNA binding//transferase activity//3'-5' exonuclease activity//binding//molecular_function//nucleotidyltransferase activity//nuclease activity//DNA polymerase activi…	dnaN; DNA polymerase III subunit beta (EC:2.7.7.7); K02338 DNA polymerase III subunit beta [EC:2.7.7.7]	http://www.genome.jp/dbget-bin/www_bget?pae:PA0002	dnaN	DNA polymerase III subunit beta
PA0003	NC_002516.2	+	3169	4278	1110	254	305	235	856	605	778	93.7093	115.585	95.2074	236.869	198.782	220.695	101.501	218.782	633.542	305.2	1.0537	2.681e-07	9.2599e-07	UP	--	--	--	--	GO:0016462//GO:0097159//GO:0036094//GO:1901363//GO:0016787//GO:0003824//GO:0001882//GO:0016818//GO:0043168//GO:0000166//GO:0017076//GO:0032559//GO:0035639//GO:0016887//GO:0016817//GO:0005488//GO:0032555//GO:0003674//GO:0032549//GO:0032550//GO:0017111//GO:0030554//GO:1901265//GO:0001883//GO:0005524//GO:0032553//GO:0043167	pyrophosphatase activity//organic cyclic compound binding//small molecule binding//heterocyclic compound binding//hydrolase activity//catalytic activity//nucleoside binding//hydrolase activity, acting on acid anhydrides, in phosphorus-containing anhydrides//anion binding//nucleotide binding//purine nucleotide binding//adenyl ribonucleotide binding//purine ribonucleoside triphosphate binding//ATPa…	recF; recombination protein F; K03629 DNA replication and repair protein RecF	http://www.genome.jp/dbget-bin/www_bget?pae:PA0003	recF	DNA replication and repair protein RecF
PA0004	NC_002516.2	+	4275	6695	2421	769	770	568	2410	1657	2084	130.078	133.789	105.507	305.76	249.616	271.044	123.125	275.473	1740.97	806.581	1.11	1.2333e-08	4.9456e-08	UP	GO:0006259//GO:0006725//GO:0090304//GO:1901360//GO:0006807//GO:0006139//GO:0071103//GO:0006265//GO:0008152//GO:0046483//GO:0009987//GO:0071704//GO:0008150//GO:0044260//GO:0055114//GO:0043170//GO:0034641//GO:0044710//GO:0044238//GO:0044237	DNA metabolic process//cellular aromatic compound metabolic process//nucleic acid metabolic process//organic cyclic compound metabolic process//nitrogen compound metabolic process//nucleobase-containing compound metabolic process//DNA conformation change//DNA topological change//metabolic process//heterocycle metabolic process//cellular process//organic substance metabolic process//biological_pro…	--	--	GO:0016462//GO:0097159//GO:0036094//GO:0016491//GO:1901363//GO:0016787//GO:0003824//GO:0001882//GO:0016818//GO:0003916//GO:0000166//GO:0043168//GO:0017076//GO:0032559//GO:0035639//GO:0016887//GO:0008094//GO:0016817//GO:0003918//GO:0005488//GO:0032555//GO:0003674//GO:0032549//GO:0032550//GO:0017111//GO:0003677//GO:0030554//GO:1901265//GO:0016853//GO:0001883//GO:0003676//GO:0005524//GO:0042623//GO:…	pyrophosphatase activity//organic cyclic compound binding//small molecule binding//oxidoreductase activity//heterocyclic compound binding//hydrolase activity//catalytic activity//nucleoside binding//hydrolase activity, acting on acid anhydrides, in phosphorus-containing anhydrides//DNA topoisomerase activity//nucleotide binding//anion binding//purine nucleotide binding//adenyl ribonucleotide bind…	gyrB; DNA gyrase subunit B; K02470 DNA gyrase subunit B [EC:5.99.1.3]	http://www.genome.jp/dbget-bin/www_bget?pae:PA0004	gyrB	DNA gyrase subunit B
PA0005	NC_002516.2	-	7018	7791	774	305	303	271	300	215	297	161.373	164.675	157.454	119.052	101.308	120.824	161.167	113.728	229.389	338.537	-0.56152	0.009704	0.017741	DOWN	GO:0008152//GO:0008150	metabolic process//biological_process	--	--	GO:0016746//GO:0003824//GO:0003674//GO:0016740	transferase activity, transferring acyl groups//catalytic activity//molecular_function//transferase activity	lptA; lysophosphatidic acid acyltransferase, LptA; K00655 1-acyl-sn-glycerol-3-phosphate acyltransferase [EC:2.3.1.51]	http://www.genome.jp/dbget-bin/www_bget?pae:PA0005	lptA	lysophosphatidic acid acyltransferase
PA0006	NC_002516.2	-	7803	8339	537	135	143	133	333	249	264	102.951	112.018	111.379	190.471	169.11	154.798	108.783	171.46	240.597	158.668	0.60061	0.0074094	0.013878	UP	--	--	GO:0005575//GO:0044464//GO:0005622//GO:0043229//GO:0044424//GO:0005623//GO:0043227//GO:0043231//GO:0043226	cellular_component//cell part//intracellular//intracellular organelle//intracellular part//cell//membrane-bounded organelle//intracellular membrane-bounded organelle//organelle	GO:0051540//GO:0051536//GO:0005488//GO:0003674//GO:0051537	metal cluster binding//iron-sulfur cluster binding//binding//molecular_function//2 iron, 2 sulfur cluster binding	D,D-heptose 1,7-bisphosphate phosphatase; K03273 D-glycero-D-manno-heptose 1,7-bisphosphate phosphatase [EC:3.1.3.82 3.1.3.83]	http://www.genome.jp/dbget-bin/www_bget?pae:PA0006	-	D-glycero-beta-D-manno-heptose-1%2C7-bisphosphate 7-phosphatase
PA0007	NC_002516.2	+	8671	10377	1707	303	269	294	27	25	36	72.6911	66.2895	77.4533	4.85834	5.34134	6.64057	72.1446	5.61342	24.8783	335.161	-3.7519	1.0144e-44	2.9939e-43	DOWN	--	--	--	--	GO:0003674//GO:0005488//GO:0046906//GO:1901363//GO:0097159//GO:0020037//GO:0009055	molecular_function//binding//tetrapyrrole binding//heterocyclic compound binding//organic cyclic compound binding//heme binding//electron carrier activity	hypothetical protein	http://www.genome.jp/dbget-bin/www_bget?pae:PA0007	-	hypothetical protein
PA0008	NC_002516.2	-	10434	12488	2055	243	264	181	1093	702	1011	48.4247	54.0403	39.6089	163.368	124.586	154.909	47.358	147.621	791.242	263.1	1.5885	1.5795e-14	1.0268e-13	UP	GO:0044260//GO:0009059//GO:0008150//GO:0043170//GO:0010467//GO:0044710//GO:0034641//GO:0034645//GO:1901576//GO:0044238//GO:0044237//GO:0006420//GO:0008152//GO:0044267//GO:0046483//GO:0006399//GO:0016070//GO:0006418//GO:0006426//GO:0019538//GO:1901564//GO:0043039//GO:0044249//GO:0006082//GO:0009987//GO:0043436//GO:0034660//GO:0071704//GO:0006520//GO:0090304//GO:1901360//GO:0006807//GO:0043038//GO:…	cellular macromolecule metabolic process//macromolecule biosynthetic process//biological_process//macromolecule metabolic process//gene expression//single-organism metabolic process//cellular nitrogen compound metabolic process//cellular macromolecule biosynthetic process//organic substance biosynthetic process//primary metabolic process//cellular metabolic process//arginyl-tRNA aminoacylation//m…	GO:0005575//GO:0044464//GO:0005622//GO:0044424//GO:0005737//GO:0005623	cellular_component//cell part//intracellular//intracellular part//cytoplasm//cell	GO:0016874//GO:0001883//GO:0005524//GO:0004812//GO:0016876//GO:0032553//GO:0043167//GO:0035639//GO:0032549//GO:0005488//GO:0003674//GO:0032555//GO:0032550//GO:0030554//GO:1901265//GO:0003824//GO:0001882//GO:0004814//GO:0017076//GO:0043168//GO:0000166//GO:0032559//GO:0016875//GO:0036094//GO:0097159//GO:1901363//GO:0004820	ligase activity//purine nucleoside binding//ATP binding//aminoacyl-tRNA ligase activity//ligase activity, forming aminoacyl-tRNA and related compounds//ribonucleotide binding//ion binding//purine ribonucleoside triphosphate binding//ribonucleoside binding//binding//molecular_function//purine ribonucleotide binding//purine ribonucleoside binding//adenyl nucleotide binding//nucleoside phosphate bin…	glyS; glycyl-tRNA synthetase subunit beta (EC:6.1.1.14); K01879 glycyl-tRNA synthetase beta chain [EC:6.1.1.14]	http://www.genome.jp/dbget-bin/www_bget?pae:PA0008	glyS	glycine--tRNA ligase subunit beta
PA0009	NC_002516.2	-	12488	13435	948	50	48	33	440	282	386	21.599	21.299	15.6542	142.562	108.489	128.208	19.5174	126.419	312.803	50.0094	2.645	3.14e-25	3.703e-24	UP	GO:0009058//GO:0006725//GO:0006412//GO:0019752//GO:1901360//GO:0090304//GO:0006520//GO:0043038//GO:0044281//GO:0006139//GO:0006807//GO:0046483//GO:0044267//GO:0006399//GO:0008152//GO:0071704//GO:0034660//GO:0043436//GO:0009987//GO:0044249//GO:0043039//GO:0006082//GO:1901564//GO:0019538//GO:0006426//GO:0006418//GO:0016070//GO:0010467//GO:0043170//GO:0009059//GO:0044260//GO:0008150//GO:0044237//GO:…	biosynthetic process//cellular aromatic compound metabolic process//translation//carboxylic acid metabolic process//organic cyclic compound metabolic process//nucleic acid metabolic process//cellular amino acid metabolic process//amino acid activation//small molecule metabolic process//nucleobase-containing compound metabolic process//nitrogen compound metabolic process//heterocycle metabolic pro…	GO:0005623//GO:0044424//GO:0005622//GO:0005737//GO:0005575//GO:0044464	cell//intracellular part//intracellular//cytoplasm//cellular_component//cell part	GO:0004820//GO:1901363//GO:0036094//GO:0097159//GO:0001882//GO:0003824//GO:0016875//GO:0032559//GO:0017076//GO:0000166//GO:0043168//GO:0035639//GO:1901265//GO:0030554//GO:0032550//GO:0032549//GO:0032555//GO:0003674//GO:0005488//GO:0005524//GO:0001883//GO:0004812//GO:0016874//GO:0043167//GO:0032553//GO:0016876	glycine-tRNA ligase activity//heterocyclic compound binding//small molecule binding//organic cyclic compound binding//nucleoside binding//catalytic activity//ligase activity, forming carbon-oxygen bonds//adenyl ribonucleotide binding//purine nucleotide binding//nucleotide binding//anion binding//purine ribonucleoside triphosphate binding//nucleoside phosphate binding//adenyl nucleotide binding//p…	glyQ; glycyl-tRNA synthetase subunit alpha (EC:6.1.1.14); K01878 glycyl-tRNA synthetase alpha chain [EC:6.1.1.14]	http://www.genome.jp/dbget-bin/www_bget?pae:PA0009	glyQ	glycine--tRNA ligase subunit alpha
PA0010	NC_002516.2	+	13540	14091	552	20	28	29	78	49	69	14.8376	21.3376	23.6257	43.4024	32.3744	39.3592	19.9336	38.3787	55.2883	29.9701	0.88345	0.007174	0.013464	UP	GO:0034641//GO:0044238//GO:0007218//GO:0044237//GO:0044260//GO:0008150//GO:0043170//GO:0044700//GO:0007166//GO:0023052//GO:0044699//GO:0009987//GO:0050789//GO:0065007//GO:0071704//GO:0050794//GO:0008152//GO:0007186//GO:0046483//GO:0006281//GO:0006807//GO:0051716//GO:0006139//GO:0033554//GO:0006950//GO:0044763//GO:0090304//GO:1901360//GO:0050896//GO:0006974//GO:0006725//GO:0006259//GO:0007165//GO:…	cellular nitrogen compound metabolic process//primary metabolic process//neuropeptide signaling pathway//cellular metabolic process//cellular macromolecule metabolic process//biological_process//macromolecule metabolic process//single organism signaling//cell surface receptor signaling pathway//signaling//single-organism process//cellular process//regulation of biological process//biological regu…	--	--	GO:0008725//GO:0003674//GO:0019104//GO:0043733//GO:0016798//GO:0003824//GO:0003905//GO:0016787//GO:0016799	DNA-3-methyladenine glycosylase activity//molecular_function//DNA N-glycosylase activity//DNA-3-methylbase glycosylase activity//hydrolase activity, acting on glycosyl bonds//catalytic activity//alkylbase DNA N-glycosylase activity//hydrolase activity//hydrolase activity, hydrolyzing N-glycosyl compounds	tag; DNA-3-methyladenine glycosidase I; K01246 DNA-3-methyladenine glycosylase I [EC:3.2.2.20]	http://www.genome.jp/dbget-bin/www_bget?pae:PA0010	tag	DNA-3-methyladenine glycosidase I
PA0011	NC_002516.2	+	14235	15122	888	394	358	365	1036	794	856	181.7	169.588	184.844	358.348	326.101	303.527	178.711	329.325	763.786	431.447	0.82398	3.6211e-05	9.7201e-05	UP	--	--	GO:0016020//GO:0031224//GO:0044425//GO:0005575//GO:0016021	membrane//intrinsic component of membrane//membrane part//cellular_component//integral component of membrane	GO:0003824//GO:0016740//GO:0003674	catalytic activity//transferase activity//molecular_function	lipid A biosynthesis lauroyl acyltransferase; K02517 lipid A biosynthesis lauroyl acyltransferase [EC:2.3.1.-]	http://www.genome.jp/dbget-bin/www_bget?pae:PA0011	-	lipid A biosynthesis lauroyl acyltransferase
PA0012	NC_002516.2	+	15207	15473	267	131	131	180	150	148	146	200.924	206.389	303.171	172.559	202.16	172.178	236.828	182.299	126.871	172.86	-0.44624	0.14571	0.20608	FALSE	--	--	--	--	GO:1901363//GO:0097159//GO:0019001//GO:0036094//GO:0030551//GO:0043168//GO:0000166//GO:0017076//GO:1901265//GO:0005488//GO:0032555//GO:0003674//GO:0032561//GO:0043167//GO:0035438//GO:0032553	heterocyclic compound binding//organic cyclic compound binding//guanyl nucleotide binding//small molecule binding//cyclic nucleotide binding//anion binding//nucleotide binding//purine nucleotide binding//nucleoside phosphate binding//binding//purine ribonucleotide binding//molecular_function//guanyl ribonucleotide binding//ion binding//cyclic-di-GMP binding//ribonucleotide binding	--	--	-	hypothetical protein
PA0013	NC_002516.2	+	15620	16273	654	38	23	24	125	102	107	23.7946	14.7937	16.5029	58.7071	56.8809	51.5161	18.3637	55.7013	95.0999	32.6074	1.5442	4.1445e-07	1.402e-06	UP	GO:0006955//GO:0009611//GO:0045087//GO:0032501//GO:0007599//GO:0008150//GO:0044699//GO:0065007//GO:0006959//GO:0044707//GO:0050878//GO:0042381//GO:0050817//GO:0006950//GO:0042060//GO:0050896//GO:0006952//GO:0002376//GO:0065008	immune response//response to wounding//innate immune response//multicellular organismal process//hemostasis//biological_process//single-organism process//biological regulation//humoral immune response//single-multicellular organism process//regulation of body fluid levels//hemolymph coagulation//coagulation//response to stress//wound healing//response to stimulus//defense response//immune system …	GO:0005576//GO:0005575	extracellular region//cellular_component	--	--	hypothetical protein; K09125 hypothetical protein	http://www.genome.jp/dbget-bin/www_bget?pae:PA0013	-	hypothetical protein
PA0014	NC_002516.2	-	16335	16607	273	57	40	27	39	42	48	85.5036	61.6344	44.4761	43.8793	56.1088	55.3624	63.8714	51.7835	36.7476	47.0858	-0.35764	0.25833	0.33825	FALSE	--	--	--	--	--	--	--	--	-	hypothetical protein
PA0015	NC_002516.2	-	16900	17217	318	215	270	166	327	240	324	276.875	357.16	234.751	315.848	275.251	320.815	289.595	303.971	251.896	248.627	0.018846	0.96103	0.98379	FALSE	--	--	--	--	GO:0042802//GO:0005515//GO:0005488//GO:0003674	identical protein binding//protein binding//binding//molecular_function	--	--	-	hypothetical protein
PA0016	NC_002516.2	-	17366	18739	1374	290	236	277	443	314	387	86.4338	72.2522	90.6607	99.0319	83.3464	88.6872	83.1155	90.3552	324.038	311.047	0.059029	0.73215	0.80092	FALSE	GO:0033013//GO:0034641//GO:0044710//GO:1901362//GO:0051186//GO:1901576//GO:0046168//GO:0044271//GO:0044238//GO:0030001//GO:0044237//GO:0019354//GO:0044255//GO:0008610//GO:0006811//GO:0008150//GO:0016109//GO:0018130//GO:0055114//GO:0046148//GO:0033014//GO:0006783//GO:1901564//GO:0032787//GO:0006082//GO:0044699//GO:0044249//GO:0071704//GO:0043436//GO:0009987//GO:0016114//GO:0006810//GO:0006778//GO:…	tetrapyrrole metabolic process//cellular nitrogen compound metabolic process//single-organism metabolic process//organic cyclic compound biosynthetic process//cofactor metabolic process//organic substance biosynthetic process//glycerol-3-phosphate catabolic process//cellular nitrogen compound biosynthetic process//primary metabolic process//metal ion transport//cellular metabolic process//sirohem…	--	--	GO:0008677//GO:0005215//GO:0003857//GO:0003674//GO:0005488//GO:0008641//GO:0008324//GO:0050662//GO:1901265//GO:0051287//GO:0022892//GO:0004616//GO:0000166//GO:0022891//GO:0016614//GO:0003824//GO:0043115//GO:0097159//GO:0015075//GO:0016491//GO:0036094//GO:0016628//GO:1901363//GO:0016616//GO:0005515//GO:0048037//GO:0022857//GO:0016705//GO:0016627	2-dehydropantoate 2-reductase activity//transporter activity//3-hydroxyacyl-CoA dehydrogenase activity//molecular_function//binding//small protein activating enzyme activity//cation transmembrane transporter activity//coenzyme binding//nucleoside phosphate binding//NAD binding//substrate-specific transporter activity//phosphogluconate dehydrogenase (decarboxylating) activity//nucleotide binding//…	--	--	trkA	potassium transporter inner membrane associated protein
PA0017	NC_002516.2	-	18767	20071	1305	146	142	89	309	230	307	45.8157	45.7724	30.6694	72.7287	64.2779	74.0738	40.7525	70.3601	239.267	143.561	0.73696	0.001426	0.0030301	UP	GO:0019538//GO:0016070//GO:0043412//GO:0051252//GO:0009987//GO:0050794//GO:0071704//GO:0065007//GO:0050789//GO:0044249//GO:0031326//GO:0008152//GO:0009889//GO:0044267//GO:0046483//GO:0019219//GO:0034645//GO:1901576//GO:1901362//GO:0034641//GO:0036211//GO:0044237//GO:0051171//GO:0034654//GO:0044238//GO:0044271//GO:0009059//GO:0044260//GO:0006355//GO:0008150//GO:0010556//GO:0031323//GO:0010467//GO:…	protein metabolic process//RNA metabolic process//macromolecule modification//regulation of RNA metabolic process//cellular process//regulation of cellular process//organic substance metabolic process//biological regulation//regulation of biological process//cellular biosynthetic process//regulation of cellular biosynthetic process//metabolic process//regulation of biosynthetic process//cellular …	--	--	GO:0010340//GO:0051998//GO:0005488//GO:0003674//GO:0016740//GO:0008171//GO:0003676//GO:1901363//GO:0097159//GO:0004719//GO:0008276//GO:0008168//GO:0008757//GO:0003824//GO:0016741//GO:0003723	carboxyl-O-methyltransferase activity//protein carboxyl O-methyltransferase activity//binding//molecular_function//transferase activity//O-methyltransferase activity//nucleic acid binding//heterocyclic compound binding//organic cyclic compound binding//protein-L-isoaspartate (D-aspartate) O-methyltransferase activity//protein methyltransferase activity//methyltransferase activity//S-adenosylmethi…	hypothetical protein; K03500 16S rRNA (cytosine967-C5)-methyltransferase [EC:2.1.1.176]	http://www.genome.jp/dbget-bin/www_bget?pae:PA0017	-	Ribosomal RNA small subunit methyltransferase B
PA0018	NC_002516.2	-	20068	21012	945	55	50	41	167	135	181	23.8343	22.2569	19.5109	54.2804	52.101	60.3092	21.8674	55.5635	136.677	55.9901	1.2875	1.4534e-06	4.638e-06	UP	GO:0009058//GO:0008152//GO:0008150	biosynthetic process//metabolic process//biological_process	--	--	GO:0016742//GO:0003824//GO:0016741//GO:0003674//GO:0016740	hydroxymethyl-, formyl- and related transferase activity//catalytic activity//transferase activity, transferring one-carbon groups//molecular_function//transferase activity	fmt; methionyl-tRNA formyltransferase (EC:2.1.2.9); K00604 methionyl-tRNA formyltransferase [EC:2.1.2.9]	http://www.genome.jp/dbget-bin/www_bget?pae:PA0018	fmt	methionyl-tRNA formyltransferase
PA0019	NC_002516.2	-	21067	21573	507	598	512	505	1267	1010	1169	483.02	424.803	447.929	767.585	726.537	726.011	451.918	740.044	978.621	622.443	0.65281	0.0008517	0.0018658	UP	--	--	--	--	--	--	def; peptide deformylase (EC:3.5.1.88); K01462 peptide deformylase [EC:3.5.1.88]	http://www.genome.jp/dbget-bin/www_bget?pae:PA0019	def	peptide deformylase
PA0020	NC_002516.2	+	21712	22737	1026	1094	1411	1286	1384	1018	1186	436.659	578.503	563.663	414.33	361.863	363.977	526.275	380.057	1018	1467.04	-0.52716	0.0073372	0.013757	DOWN	--	--	--	--	--	--	hypothetical protein	http://www.genome.jp/dbget-bin/www_bget?pae:PA0020	-	hypothetical protein
PA0021	NC_002516.2	+	22872	23960	1089	29	34	18	8	15	4	10.9054	13.1334	7.43311	2.25642	5.02351	1.15656	10.4906	2.81216	8.02082	30.7759	-1.94	2.1288e-05	5.864e-05	DOWN	GO:0060255//GO:0051704//GO:0009294//GO:0009056//GO:0030162//GO:0080090//GO:0051603//GO:0061136//GO:0030163//GO:0006508//GO:0009292//GO:0019538//GO:0032268//GO:0044248//GO:0044257//GO:0050794//GO:0071704//GO:0044764//GO:0050789//GO:0065007//GO:0009987//GO:0009894//GO:0008152//GO:0044267//GO:1901575//GO:0051246//GO:0042176//GO:0044265//GO:0044238//GO:0044237//GO:0031329//GO:0009057//GO:0010498//GO:…	regulation of macromolecule metabolic process//multi-organism process//DNA mediated transformation//catabolic process//regulation of proteolysis//regulation of primary metabolic process//proteolysis involved in cellular protein catabolic process//regulation of proteasomal protein catabolic process//protein catabolic process//proteolysis//genetic transfer//protein metabolic process//regulation of …	--	--	--	--	hypothetical protein; K04096 DNA processing protein	http://www.genome.jp/dbget-bin/www_bget?pae:PA0021	-	hypothetical protein
PA0022	NC_002516.2	+	24001	24558	558	316	278	243	595	453	496	231.913	209.573	195.838	327.522	296.079	279.888	212.442	301.163	438.86	321.464	0.4491	0.031709	0.052159	FALSE	--	--	--	--	GO:1901363//GO:0097159//GO:0003723//GO:0003725//GO:0003674//GO:0005488//GO:0003676	heterocyclic compound binding//organic cyclic compound binding//RNA binding//double-stranded RNA binding//molecular_function//binding//nucleic acid binding	--	--	-	threonylcarbamoyl-AMP synthase
PA0023	NC_002516.2	-	24568	25545	978	270	179	206	258	201	247	113.057	76.991	94.7228	81.0287	74.9551	79.5234	94.9235	78.5024	200.158	252.53	-0.33531	0.13508	0.1929	FALSE	GO:0044238//GO:0005976//GO:0044710//GO:0043170//GO:0055114//GO:0009057//GO:0008150//GO:0005975//GO:0071704//GO:1901575//GO:0008152//GO:0000272//GO:0016052//GO:0009056	primary metabolic process//polysaccharide metabolic process//single-organism metabolic process//macromolecule metabolic process//oxidation-reduction process//macromolecule catabolic process//biological_process//carbohydrate metabolic process//organic substance metabolic process//organic substance catabolic process//metabolic process//polysaccharide catabolic process//carbohydrate catabolic proces…	--	--	GO:0016160//GO:0003674//GO:0004553//GO:0016798//GO:0003824//GO:0016787//GO:0016161	amylase activity//molecular_function//hydrolase activity, hydrolyzing O-glycosyl compounds//hydrolase activity, acting on glycosyl bonds//catalytic activity//hydrolase activity//beta-amylase activity	--	--	qor	oxygen-dependent quinone oxidoreductase
PA0024	NC_002516.2	+	25736	26653	918	101	107	107	407	371	452	45.0558	49.0306	52.4164	136.179	147.392	155.036	48.8342	146.202	349.272	121.911	1.5185	1.3149e-11	6.735e-11	UP	GO:0019438//GO:0006807//GO:1901360//GO:1901566//GO:0006725//GO:0009058//GO:0044237//GO:0044271//GO:0051186//GO:1901576//GO:0033013//GO:0034641//GO:1901362//GO:0044710//GO:0033014//GO:0018130//GO:0055114//GO:0008150//GO:0071704//GO:0009987//GO:0044249//GO:1901564//GO:0046483//GO:0008152//GO:0051188//GO:0006778//GO:0006779	aromatic compound biosynthetic process//nitrogen compound metabolic process//organic cyclic compound metabolic process//organonitrogen compound biosynthetic process//cellular aromatic compound metabolic process//biosynthetic process//cellular metabolic process//cellular nitrogen compound biosynthetic process//cofactor metabolic process//organic substance biosynthetic process//tetrapyrrole metabol…	--	--	GO:0003824//GO:0004109//GO:0016491//GO:0016627//GO:0016634//GO:0003674	catalytic activity//coproporphyrinogen oxidase activity//oxidoreductase activity//oxidoreductase activity, acting on the CH-CH group of donors//oxidoreductase activity, acting on the CH-CH group of donors, oxygen as acceptor//molecular_function	hemF; coproporphyrinogen III oxidase (EC:1.3.3.3); K00228 coproporphyrinogen III oxidase [EC:1.3.3.3]	http://www.genome.jp/dbget-bin/www_bget?pae:PA0024	hemF	coproporphyrinogen III oxidase
PA0025	NC_002516.2	+	26711	27535	825	96	88	67	226	219	252	47.6529	44.8698	36.5213	84.1419	96.8131	96.1796	43.0147	92.3782	198.328	96.0472	1.0461	1.6876e-05	4.7233e-05	UP	GO:0008152//GO:0044710//GO:0055114//GO:0008150	metabolic process//single-organism metabolic process//oxidation-reduction process//biological_process	--	--	GO:0003674//GO:0004764//GO:0016491//GO:0016616//GO:0003824//GO:0016614	molecular_function//shikimate 3-dehydrogenase (NADP+) activity//oxidoreductase activity//oxidoreductase activity, acting on the CH-OH group of donors, NAD or NADP as acceptor//catalytic activity//oxidoreductase activity, acting on CH-OH group of donors	aroE; shikimate 5-dehydrogenase (EC:1.1.1.25); K00014 shikimate dehydrogenase [EC:1.1.1.25]	http://www.genome.jp/dbget-bin/www_bget?pae:PA0025	aroE	shikimate dehydrogenase
PA0026	NC_002516.2	+	27646	28632	987	571	498	529	80	49	84	236.914	212.245	241.026	24.8961	18.106	26.7978	230.062	23.2666	59.7943	617.651	-3.3687	2.3346e-46	7.1947e-45	DOWN	--	--	--	--	--	--	plcB; phospholipase C, PlcB	http://www.genome.jp/dbget-bin/www_bget?pae:PA0026	plcB	phospholipase C
PA0027	NC_002516.2	+	28613	29899	1287	959	759	652	40	25	38	305.149	248.078	227.822	9.5464	7.08444	9.29697	260.35	8.6426	29.0016	908.092	-4.9686	1.857e-68	1.2632e-66	DOWN	--	--	--	--	GO:0016853//GO:0003674//GO:0003824	isomerase activity//molecular_function//catalytic activity	hypothetical protein	http://www.genome.jp/dbget-bin/www_bget?pae:PA0027	-	hypothetical protein
PA0028	NC_002516.2	+	29896	30498	603	385	321	213	17	7	17	261.466	223.931	158.85	8.65944	4.23375	8.87704	214.749	7.25674	11.4008	349.728	-4.939	2.4927e-29	3.6591e-28	DOWN	--	--	--	--	--	--	hypothetical protein	http://www.genome.jp/dbget-bin/www_bget?pae:PA0028	-	hypothetical protein
PA0029	NC_002516.2	-	30502	32055	1554	15	18	12	21	20	9	3.95287	4.87245	3.47261	4.15075	4.69378	1.82359	4.09931	3.55604	14.5191	17.2179	-0.24596	0.59689	0.68198	FALSE	GO:0044699//GO:0051234//GO:0006810//GO:0006820//GO:0008272//GO:0008150//GO:0006811//GO:0072348//GO:0015698//GO:0051179//GO:0044765	single-organism process//establishment of localization//transport//anion transport//sulfate transport//biological_process//ion transport//sulfur compound transport//inorganic anion transport//localization//single-organism transport	GO:0016021//GO:0005575//GO:0044425//GO:0016020//GO:0031224	integral component of membrane//cellular_component//membrane part//membrane//intrinsic component of membrane	GO:0003674//GO:0022892//GO:0005215//GO:0015116//GO:0015075//GO:0022857//GO:0008509//GO:0022891//GO:1901682//GO:0015103	molecular_function//substrate-specific transporter activity//transporter activity//sulfate transmembrane transporter activity//ion transmembrane transporter activity//transmembrane transporter activity//anion transmembrane transporter activity//substrate-specific transmembrane transporter activity//sulfur compound transmembrane transporter activity//inorganic anion transmembrane transporter activ…	--	--	-	sulfate transporter
PA0030	NC_002516.2	-	32060	32983	924	13	17	14	27	14	14	5.76161	7.73932	6.81368	8.97532	5.52586	4.77082	6.77154	6.424	15.595	16.9713	-0.12202	0.85509	0.902	FALSE	GO:0051179//GO:0051234//GO:0006810//GO:0008150	localization//establishment of localization//transport//biological_process	GO:0005886//GO:0005623//GO:0016020//GO:0005575//GO:0071944//GO:0044464	plasma membrane//cell//membrane//cellular_component//cell periphery//cell part	GO:0003674//GO:0005215	molecular_function//transporter activity	--	--	-	hypothetical protein
PA0031	NC_002516.2	-	33000	34511	1512	9	11	5	25	27	16	2.4376	3.06032	1.48711	5.07863	6.51263	3.332	2.32834	4.97442	19.6887	9.46525	1.0567	0.058307	0.090645	FALSE	GO:0008150//GO:0008152	biological_process//metabolic process	--	--	GO:0016788//GO:0003824//GO:0016787//GO:0008484//GO:0003674	hydrolase activity, acting on ester bonds//catalytic activity//hydrolase activity//sulfuric ester hydrolase activity//molecular_function	--	--	betC	choline sulfatase
PA0032	NC_002516.2	+	34624	35926	1293	176	203	157	273	230	291	55.7425	66.0425	54.6043	64.8518	64.8744	70.8649	58.7964	66.8637	225.093	205.932	0.12835	0.56797	0.65579	FALSE	GO:0090304//GO:2001141//GO:2000112//GO:0006351//GO:1901360//GO:0010468//GO:0019438//GO:0080090//GO:0006807//GO:0006139//GO:0009058//GO:0060255//GO:0006725//GO:0032774//GO:0006355//GO:0008150//GO:0010556//GO:0044260//GO:0009059//GO:0031323//GO:0010467//GO:0043170//GO:0019222//GO:0018130//GO:1901576//GO:0034645//GO:0034641//GO:1901362//GO:0034654//GO:0051171//GO:0044237//GO:0044271//GO:0044238//GO:…	nucleic acid metabolic process//regulation of RNA biosynthetic process//regulation of cellular macromolecule biosynthetic process//transcription, DNA-templated//organic cyclic compound metabolic process//regulation of gene expression//aromatic compound biosynthetic process//regulation of primary metabolic process//nitrogen compound metabolic process//nucleobase-containing compound metabolic proce…	--	--	GO:0003700//GO:1901363//GO:0097159//GO:0001071//GO:0043565//GO:0003676//GO:0005488//GO:0003674//GO:0003677	transcription factor activity, sequence-specific DNA binding//heterocyclic compound binding//organic cyclic compound binding//nucleic acid binding transcription factor activity//sequence-specific DNA binding//nucleic acid binding//binding//molecular_function//DNA binding	--	--	-	transcriptional regulator
PA0033	NC_002516.2	-	35905	36270	366	1	3	8	4	2	10	1.1189	3.44799	9.82958	3.35689	1.99293	8.60311	4.79882	4.65098	4.37548	4.87973	-0.15736	1	1	FALSE	GO:0000160//GO:0044763//GO:0051716//GO:0007154//GO:0007165//GO:0050896//GO:0008150//GO:0044699//GO:0050794//GO:0065007//GO:0050789//GO:0009987//GO:0044700//GO:0023052	phosphorelay signal transduction system//single-organism cellular process//cellular response to stimulus//cell communication//signal transduction//response to stimulus//biological_process//single-organism process//regulation of cellular process//biological regulation//regulation of biological process//cellular process//single organism signaling//signaling	--	--	GO:0060089//GO:0004871//GO:0003674	molecular transducer activity//signal transducer activity//molecular_function	--	--	-	hypothetical protein
PA0034	NC_002516.2	-	36278	36901	624	14	7	10	22	25	28	9.18789	4.71888	7.20678	10.8292	14.6117	14.129	7.03785	13.1899	21.3871	11.9674	0.83763	0.092919	0.13847	FALSE	GO:0006355//GO:0008150//GO:0010556//GO:0009059//GO:0044260//GO:0019222//GO:0043170//GO:0018130//GO:0031323//GO:0010467//GO:0034641//GO:0036211//GO:1901362//GO:1901576//GO:0044403//GO:0034645//GO:0044271//GO:0044238//GO:0051171//GO:0034654//GO:0044237//GO:0044419//GO:0019069//GO:0008152//GO:0019219//GO:0044267//GO:0009889//GO:0046483//GO:0051252//GO:0044700//GO:0016070//GO:0043412//GO:0019538//GO:…	regulation of transcription, DNA-templated//biological_process//regulation of macromolecule biosynthetic process//macromolecule biosynthetic process//cellular macromolecule metabolic process//regulation of metabolic process//macromolecule metabolic process//heterocycle biosynthetic process//regulation of cellular metabolic process//gene expression//cellular nitrogen compound metabolic process//pr…	--	--	GO:0001883//GO:0003676//GO:0005524//GO:0001071//GO:0004672//GO:0016773//GO:0032553//GO:0043167//GO:0035639//GO:0000988//GO:0005488//GO:0003674//GO:0032555//GO:0032549//GO:0032550//GO:0003677//GO:0016740//GO:0000996//GO:0030554//GO:1901265//GO:0003824//GO:0001882//GO:0000166//GO:0043168//GO:0017076//GO:0016987//GO:0003700//GO:0032559//GO:0005515//GO:0000990//GO:0005516//GO:0097159//GO:0036094//GO:…	purine nucleoside binding//nucleic acid binding//ATP binding//nucleic acid binding transcription factor activity//protein kinase activity//phosphotransferase activity, alcohol group as acceptor//ribonucleotide binding//ion binding//purine ribonucleoside triphosphate binding//transcription factor activity, protein binding//binding//molecular_function//purine ribonucleotide binding//ribonucleoside …	--	--	-	two-component response regulator
PA0035	NC_002516.2	-	37087	37893	807	48	50	46	153	88	144	24.3579	26.0629	25.6336	58.2339	39.7698	56.1857	25.3515	51.3965	108.159	55.5559	0.96114	0.00038472	0.00088934	UP	GO:0000105//GO:0016053//GO:0046483//GO:0008152//GO:0046394//GO:0006547//GO:0043436//GO:0009987//GO:0071704//GO:0044249//GO:0006082//GO:1901564//GO:0018130//GO:0044711//GO:0008150//GO:0006568//GO:1901607//GO:0044237//GO:0044283//GO:0044238//GO:1901576//GO:1901362//GO:0044710//GO:0034641//GO:0009058//GO:0008652//GO:0044106//GO:0006725//GO:0009072//GO:0006576//GO:0052803//GO:0019752//GO:0006586//GO:…	histidine biosynthetic process//organic acid biosynthetic process//heterocycle metabolic process//metabolic process//carboxylic acid biosynthetic process//histidine metabolic process//oxoacid metabolic process//cellular process//organic substance metabolic process//cellular biosynthetic process//organic acid metabolic process//organonitrogen compound metabolic process//heterocycle biosynthetic pr…	--	--	GO:0016740//GO:0016836//GO:0003674//GO:0016835//GO:0004834//GO:0016765//GO:0016829//GO:0003824	transferase activity//hydro-lyase activity//molecular_function//carbon-oxygen lyase activity//tryptophan synthase activity//transferase activity, transferring alkyl or aryl (other than methyl) groups//lyase activity//catalytic activity	trpA; tryptophan synthase subunit alpha (EC:4.2.1.20); K01695 tryptophan synthase alpha chain [EC:4.2.1.20]	http://www.genome.jp/dbget-bin/www_bget?pae:PA0035	trpA	tryptophan synthase subunit alpha
PA0036	NC_002516.2	-	37890	39098	1209	48	58	61	221	175	214	16.2587	20.1803	22.6897	56.1467	52.7905	55.7345	19.7096	54.8906	172.987	64.8878	1.4146	2.1361e-08	8.2916e-08	UP	--	--	--	--	--	--	trpB; tryptophan synthase subunit beta (EC:4.2.1.20); K01696 tryptophan synthase beta chain [EC:4.2.1.20]	http://www.genome.jp/dbget-bin/www_bget?pae:PA0036	trpB	tryptophan synthase subunit beta
PA0037	NC_002516.2	+	39202	40089	888	64	58	36	241	184	211	29.5148	27.4752	18.2312	83.3608	75.5699	74.818	25.0737	77.9163	180.581	60.089	1.5875	9.2097e-10	4.0771e-09	UP	GO:0044238//GO:0044271//GO:0044237//GO:0051171//GO:0034654//GO:1901362//GO:0034641//GO:0034645//GO:1901576//GO:0019222//GO:0043170//GO:0018130//GO:0031323//GO:0010467//GO:0009059//GO:0044260//GO:0006355//GO:0010556//GO:0008150//GO:0044249//GO:0031326//GO:0009987//GO:0071704//GO:0050794//GO:0050789//GO:0065007//GO:0016070//GO:0051252//GO:0009889//GO:0046483//GO:0019219//GO:0008152//GO:0006139//GO:…	primary metabolic process//cellular nitrogen compound biosynthetic process//cellular metabolic process//regulation of nitrogen compound metabolic process//nucleobase-containing compound biosynthetic process//organic cyclic compound biosynthetic process//cellular nitrogen compound metabolic process//cellular macromolecule biosynthetic process//organic substance biosynthetic process//regulation of …	--	--	GO:0003676//GO:0001071//GO:0003677//GO:0005488//GO:0003674//GO:0003700//GO:0097159//GO:1901363	nucleic acid binding//nucleic acid binding transcription factor activity//DNA binding//binding//molecular_function//transcription factor activity, sequence-specific DNA binding//organic cyclic compound binding//heterocyclic compound binding	trpI; transcriptional regulator TrpI	http://www.genome.jp/dbget-bin/www_bget?pae:PA0037	trpI	HTH-type transcriptional regulator TrpI
PA0038	NC_002516.2	+	40190	40405	216	2782	3068	2696	759	1067	802	5274.43	5974.85	5612.96	1079.31	1801.59	1169.11	5620.75	1350	759.448	3295.01	-2.1173	2.5927e-27	3.4516e-26	DOWN	--	--	--	--	GO:0016818//GO:0003824//GO:0001882//GO:0032559//GO:0000166//GO:0043168//GO:0017076//GO:0016462//GO:0016787//GO:0097159//GO:0036094//GO:1901363//GO:0005524//GO:0001883//GO:0043167//GO:0032553//GO:0016817//GO:0035639//GO:0016887//GO:1901265//GO:0030554//GO:0032555//GO:0003674//GO:0005488//GO:0032549//GO:0017111//GO:0032550	hydrolase activity, acting on acid anhydrides, in phosphorus-containing anhydrides//catalytic activity//nucleoside binding//adenyl ribonucleotide binding//nucleotide binding//anion binding//purine nucleotide binding//pyrophosphatase activity//hydrolase activity//organic cyclic compound binding//small molecule binding//heterocyclic compound binding//ATP binding//purine nucleoside binding//ion bind…	hypothetical protein; K09165 hypothetical protein	http://www.genome.jp/dbget-bin/www_bget?pae:PA0038	-	hypothetical protein
PA0039	NC_002516.2	+	40589	40816	228	7424	7689	7001	2415	2227	2444	13334.5	14186	13808.6	3253.42	3562.29	3375.23	13776.4	3396.98	2017.86	8527.9	-2.0794	9.5473e-27	1.2131e-25	DOWN	--	--	--	--	--	--	hypothetical protein	http://www.genome.jp/dbget-bin/www_bget?pae:PA0039	-	hypothetical protein
PA0040	NC_002516.2	+	41113	42801	1689	18	19	12	15	40	45	4.3643	4.73205	3.19505	2.72784	8.63723	8.38918	4.09714	6.58475	28.6841	18.6848	0.61839	0.27404	0.35639	FALSE	--	--	GO:0005575//GO:0016020//GO:0019867	cellular_component//membrane//outer membrane	--	--	--	--	-	hypothetical protein
PA0041	NC_002516.2	+	42914	54822	11310	215	199	211	172	125	168	7.78481	7.40144	8.38969	4.67115	4.0308	4.67717	7.85865	4.45971	131.465	241.816	-0.87923	0.00015114	0.00037156	DOWN	GO:0044271//GO:0044238//GO:0034654//GO:0051171//GO:0044237//GO:0034641//GO:1901362//GO:1901576//GO:0034645//GO:0043170//GO:0019222//GO:0018130//GO:0031323//GO:0010467//GO:0006357//GO:0006355//GO:0008150//GO:0010556//GO:0044260//GO:0009059//GO:0044699//GO:0031326//GO:0044249//GO:0009987//GO:0065007//GO:0050789//GO:0071704//GO:0050794//GO:0051252//GO:0016070//GO:0019219//GO:0009889//GO:0046483//GO:…	cellular nitrogen compound biosynthetic process//primary metabolic process//nucleobase-containing compound biosynthetic process//regulation of nitrogen compound metabolic process//cellular metabolic process//cellular nitrogen compound metabolic process//organic cyclic compound biosynthetic process//organic substance biosynthetic process//cellular macromolecule biosynthetic process//macromolecule …	GO:0044464//GO:0044446//GO:0005575//GO:0031981//GO:0070013//GO:0043233//GO:0044424//GO:0032991//GO:0043229//GO:0005634//GO:0005622//GO:0031974//GO:0016592//GO:0043231//GO:0043234//GO:0043227//GO:0005623//GO:0044428//GO:0005654//GO:0043226//GO:0044422//GO:0044451	cell part//intracellular organelle part//cellular_component//nuclear lumen//intracellular organelle lumen//organelle lumen//intracellular part//macromolecular complex//intracellular organelle//nucleus//intracellular//membrane-enclosed lumen//mediator complex//intracellular membrane-bounded organelle//protein complex//membrane-bounded organelle//cell//nuclear part//nucleoplasm//organelle//organell…	GO:0003712//GO:0003676//GO:0004803//GO:0003677//GO:0005488//GO:0003674//GO:0000988//GO:0003824//GO:0097159//GO:0001076//GO:1901363//GO:0000989//GO:0001104	transcription cofactor activity//nucleic acid binding//transposase activity//DNA binding//binding//molecular_function//transcription factor activity, protein binding//catalytic activity//organic cyclic compound binding//transcription factor activity, RNA polymerase II transcription factor binding//heterocyclic compound binding//transcription factor activity, transcription factor binding//RNA poly…	hemagglutinin; K15125 filamentous hemagglutinin	http://www.genome.jp/dbget-bin/www_bget?pae:PA0041	-	hemagglutinin
PA0042	NC_002516.2	+	56546	56941	396	62	80	63	99	91	102	64.1163	84.9807	71.5437	76.7888	83.8089	81.1039	73.5469	80.5672	83.1039	78.9372	0.074211	0.80441	0.86057	FALSE	--	--	--	--	--	--	--	--	-	hypothetical protein
PA0043	NC_002516.2	-	57212	58594	1383	106	111	89	116	82	150	31.3874	33.7619	28.9397	25.7628	21.624	34.1512	31.363	27.1793	97.603	117.53	-0.26803	0.31857	0.4048	FALSE	GO:0006139//GO:0006396//GO:0006807//GO:1901360//GO:0006364//GO:0090304//GO:0016072//GO:0034470//GO:0006725//GO:0042254//GO:0044085//GO:0071840//GO:0044237//GO:0044238//GO:0034641//GO:0010467//GO:0043170//GO:0008150//GO:0044260//GO:0034660//GO:0071704//GO:0009987//GO:0016070//GO:0046483//GO:0008152//GO:0022613	nucleobase-containing compound metabolic process//RNA processing//nitrogen compound metabolic process//organic cyclic compound metabolic process//rRNA processing//nucleic acid metabolic process//rRNA metabolic process//ncRNA processing//cellular aromatic compound metabolic process//ribosome biogenesis//cellular component biogenesis//cellular component organization or biogenesis//cellular metaboli…	GO:0016020//GO:0005575	membrane//cellular_component	GO:0008168//GO:0016741//GO:0003824//GO:0016740//GO:0003674	methyltransferase activity//transferase activity, transferring one-carbon groups//catalytic activity//transferase activity//molecular_function	--	--	-	hypothetical protein
PA0044	NC_002516.2	+	58786	60159	1374	107	133	120	146	157	220	31.8911	40.7184	39.2754	32.638	41.6732	50.4165	37.295	41.5759	148.116	139.186	0.089721	0.67942	0.75705	FALSE	GO:0050794//GO:0071704//GO:0065007//GO:0050789//GO:0009987//GO:0044699//GO:0005975//GO:0044249//GO:0006486//GO:0019538//GO:0030100//GO:0043412//GO:0051234//GO:0043413//GO:0044267//GO:0008152//GO:0006810//GO:0051051//GO:0044237//GO:0048519//GO:0044238//GO:1901576//GO:0044723//GO:0034645//GO:0036211//GO:0043170//GO:0008150//GO:0032879//GO:0009059//GO:0016192//GO:0044260//GO:0009100//GO:0051049//GO:…	regulation of cellular process//organic substance metabolic process//biological regulation//regulation of biological process//cellular process//single-organism process//carbohydrate metabolic process//cellular biosynthetic process//protein glycosylation//protein metabolic process//regulation of endocytosis//macromolecule modification//establishment of localization//macromolecule glycosylation//ce…	GO:0005575//GO:0005576	cellular_component//extracellular region	GO:0016740//GO:0003674//GO:0005488//GO:0016597//GO:0043167//GO:0031406//GO:0003956//GO:0016763//GO:0016757//GO:0043168//GO:0003824	transferase activity//molecular_function//binding//amino acid binding//ion binding//carboxylic acid binding//NAD(P)+-protein-arginine ADP-ribosyltransferase activity//transferase activity, transferring pentosyl groups//transferase activity, transferring glycosyl groups//anion binding//catalytic activity	--	--	exoT	exoenzyme T
PA0045	NC_002516.2	+	60656	61342	687	12	7	8	146	90	105	7.15314	4.28615	5.23672	65.2761	47.7782	48.1248	5.55867	53.7264	96.5791	10.3803	3.2179	1.4798e-15	1.0475e-14	UP	GO:0051179//GO:0008104//GO:0015031//GO:0071702//GO:0006810//GO:0051234//GO:0045184//GO:0033036//GO:0008150	localization//protein localization//protein transport//organic substance transport//transport//establishment of localization//establishment of protein localization//macromolecule localization//biological_process	GO:0042597//GO:0031975//GO:0030312//GO:0005623//GO:0030313//GO:0030288//GO:0044462//GO:0044464//GO:0071944//GO:0005575	periplasmic space//envelope//external encapsulating structure//cell//cell envelope//outer membrane-bounded periplasmic space//external encapsulating structure part//cell part//cell periphery//cellular_component	--	--	hypothetical protein	http://www.genome.jp/dbget-bin/www_bget?pae:PA0045	-	hypothetical protein
PA0046	NC_002516.2	+	61373	61726	354	11	5	5	59	23	43	12.7251	5.94145	6.35174	51.1926	23.6957	38.2474	8.33943	37.7119	34.9412	8.00059	2.1268	0.00046815	0.0010693	UP	--	--	--	--	--	--	hypothetical protein	http://www.genome.jp/dbget-bin/www_bget?pae:PA0046	-	hypothetical protein
PA0047	NC_002516.2	+	61879	62388	510	21	11	13	58	44	60	16.8625	9.07294	11.463	34.9314	31.4649	37.044	12.4661	34.4801	45.7996	17.2809	1.4062	0.00026053	0.00061867	UP	GO:0008150//GO:0008152	biological_process//metabolic process	--	--	GO:0003674//GO:0003824	molecular_function//catalytic activity	hypothetical protein	http://www.genome.jp/dbget-bin/www_bget?pae:PA0047	-	hypothetical protein
PA0048	NC_002516.2	-	62403	62786	384	169	113	137	28	17	28	180.23	123.786	160.441	22.3967	16.1459	22.9596	154.819	20.5007	20.5115	161.855	-2.9802	6.3759e-18	5.1618e-17	DOWN	GO:0044237//GO:0034654//GO:0051171//GO:0044238//GO:0044271//GO:0034645//GO:1901576//GO:1901362//GO:0034641//GO:0031323//GO:0010467//GO:0043170//GO:0019222//GO:0018130//GO:0044260//GO:0009059//GO:0006355//GO:0008150//GO:0010556//GO:0009987//GO:0050789//GO:0065007//GO:0071704//GO:0050794//GO:0031326//GO:0044249//GO:0016070//GO:0051252//GO:0009889//GO:0046483//GO:0019219//GO:0008152//GO:0006139//GO:…	cellular metabolic process//nucleobase-containing compound biosynthetic process//regulation of nitrogen compound metabolic process//primary metabolic process//cellular nitrogen compound biosynthetic process//cellular macromolecule biosynthetic process//organic substance biosynthetic process//organic cyclic compound biosynthetic process//cellular nitrogen compound metabolic process//regulation of …	--	--	GO:0001071//GO:0043565//GO:0003676//GO:0000996//GO:0003677//GO:0005488//GO:0003674//GO:0000988//GO:0003700//GO:0016987//GO:1901363//GO:0097159//GO:0000990	nucleic acid binding transcription factor activity//sequence-specific DNA binding//nucleic acid binding//core DNA-dependent RNA polymerase binding promoter specificity activity//DNA binding//binding//molecular_function//transcription factor activity, protein binding//transcription factor activity, sequence-specific DNA binding//sigma factor activity//heterocyclic compound binding//organic cyclic …	transcriptional regulator	http://www.genome.jp/dbget-bin/www_bget?pae:PA0048	-	transcriptional regulator
PA0049	NC_002516.2	-	63068	64729	1662	484	413	388	94	56	92	119.258	104.531	104.985	17.3722	12.2886	17.4298	109.591	15.6969	67.9936	494.427	-2.8623	1.6497e-34	3.0471e-33	DOWN	--	--	--	--	--	--	hypothetical protein	http://www.genome.jp/dbget-bin/www_bget?pae:PA0049	-	hypothetical protein
PA0050	NC_002516.2	+	65339	65479	141	35	32	26	0	2	2	101.653	95.4677	82.924	0	5.17315	4.4663	93.3483	3.21315	1.16086	35.6579	-4.941	1.4127e-14	9.238e-14	DOWN	--	--	--	--	--	--	hypothetical protein	http://www.genome.jp/dbget-bin/www_bget?pae:PA0050	-	hypothetical protein
PA0051	NC_002516.2	+	66303	68135	1833	48	31	41	20	14	17	10.7239	7.11418	10.0588	3.35139	2.78554	2.92027	9.29895	3.01907	14.4491	46.461	-1.685	1.6638e-05	4.6589e-05	DOWN	GO:0044271//GO:0044238//GO:0044283//GO:0044237//GO:0009066//GO:0034641//GO:0043603//GO:0044710//GO:1901576//GO:1901607//GO:0044711//GO:0008150//GO:0006082//GO:0044249//GO:0043436//GO:0009987//GO:0006529//GO:0071704//GO:1901564//GO:0016053//GO:0009067//GO:0046394//GO:0008152//GO:0044281//GO:0006807//GO:0043604//GO:1901566//GO:1901605//GO:0006520//GO:0019752//GO:0006528//GO:0009058//GO:0008652	cellular nitrogen compound biosynthetic process//primary metabolic process//small molecule biosynthetic process//cellular metabolic process//aspartate family amino acid metabolic process//cellular nitrogen compound metabolic process//cellular amide metabolic process//single-organism metabolic process//organic substance biosynthetic process//alpha-amino acid biosynthetic process//single-organism b…	--	--	GO:0004066//GO:0016743//GO:0016874//GO:0016740//GO:0003674//GO:0016884//GO:0016741//GO:0003824//GO:0016879	asparagine synthase (glutamine-hydrolyzing) activity//carboxyl- or carbamoyltransferase activity//ligase activity//transferase activity//molecular_function//carbon-nitrogen ligase activity, with glutamine as amido-N-donor//transferase activity, transferring one-carbon groups//catalytic activity//ligase activity, forming carbon-nitrogen bonds	phzH; phenazine-modifying protein; K01953 asparagine synthase (glutamine-hydrolysing) [EC:6.3.5.4]	http://www.genome.jp/dbget-bin/www_bget?pae:PA0051	phzH	phenazine-modifying protein
PA0052	NC_002516.2	-	68188	68616	429	706	395	662	13	8	25	673.937	387.316	693.948	9.30774	6.80106	18.3493	585.067	11.486	12.7193	686.188	-5.7535	1.8126e-17	1.426e-16	DOWN	--	--	--	--	--	--	hypothetical protein	http://www.genome.jp/dbget-bin/www_bget?pae:PA0052	-	hypothetical protein
PA0053	NC_002516.2	+	69056	69526	471	133	128	124	160	159	216	115.639	114.318	118.393	104.342	123.118	144.401	116.117	123.953	151.569	148.598	0.028559	0.88624	0.92724	FALSE	GO:0065008//GO:0051704//GO:0044003//GO:0016032//GO:0035821//GO:0044068//GO:0019048//GO:0044419//GO:0051817//GO:0044764//GO:0050794//GO:0050789//GO:0065007//GO:0009987//GO:0051701//GO:0008150//GO:0044403//GO:0019054	regulation of biological quality//multi-organism process//modification by symbiont of host morphology or physiology//viral process//modification of morphology or physiology of other organism//modulation by symbiont of host cellular process//modulation by virus of host morphology or physiology//interspecies interaction between organisms//modification of morphology or physiology of other organism i…	--	--	GO:0030234//GO:0003674//GO:0004857	enzyme regulator activity//molecular_function//enzyme inhibitor activity	--	--	--	--
PA0054	NC_002516.2	-	69543	70091	549	8	3	4	12	18	14	5.96746	2.29866	3.27653	6.71378	11.9576	8.02957	3.84755	8.90032	12.7132	5.74063	1.147	0.095124	0.1413	FALSE	GO:0006388//GO:0006725//GO:0090304//GO:0034470//GO:1901360//GO:0006807//GO:0006139//GO:0006396//GO:0008033//GO:0008152//GO:0006399//GO:0046483//GO:0016070//GO:0034660//GO:0071704//GO:0009987//GO:0000394//GO:0008150//GO:0044260//GO:0010467//GO:0043170//GO:0034641//GO:0008380//GO:0044237//GO:0044238	tRNA splicing, via endonucleolytic cleavage and ligation//cellular aromatic compound metabolic process//nucleic acid metabolic process//ncRNA processing//organic cyclic compound metabolic process//nitrogen compound metabolic process//nucleobase-containing compound metabolic process//RNA processing//tRNA processing//metabolic process//tRNA metabolic process//heterocycle metabolic process//RNA meta…	GO:0016020//GO:0005575	membrane//cellular_component	GO:0016772//GO:0003824//GO:0003674//GO:0016740	transferase activity, transferring phosphorus-containing groups//catalytic activity//molecular_function//transferase activity	--	--	-	RNA 2'-phosphotransferase-like protein
PA0055	NC_002516.2	-	70130	70636	507	140	116	134	206	170	212	113.082	96.2445	118.856	124.801	122.288	131.663	109.394	126.251	166.726	151.036	0.14258	0.51245	0.60267	FALSE	--	--	--	--	--	--	--	--	-	hypothetical protein
PA0056	NC_002516.2	-	70702	71622	921	4	15	5	46	29	51	1.77858	6.85105	2.44139	15.3411	11.4837	17.436	3.69034	14.7536	35.3547	9.09667	1.9585	2.1656e-05	5.9624e-05	UP	GO:0009889//GO:0046483//GO:0019219//GO:0008152//GO:0044249//GO:0031326//GO:0009987//GO:0050789//GO:0065007//GO:0050794//GO:0071704//GO:0016070//GO:0051252//GO:0043170//GO:0019222//GO:0018130//GO:0031323//GO:0010467//GO:0044260//GO:0009059//GO:0006355//GO:0008150//GO:0010556//GO:0044238//GO:0044271//GO:0044237//GO:0034654//GO:0051171//GO:1901362//GO:0034641//GO:0034645//GO:1901576//GO:0009058//GO:…	regulation of biosynthetic process//heterocycle metabolic process//regulation of nucleobase-containing compound metabolic process//metabolic process//cellular biosynthetic process//regulation of cellular biosynthetic process//cellular process//regulation of biological process//biological regulation//regulation of cellular process//organic substance metabolic process//RNA metabolic process//regula…	--	--	GO:0003677//GO:0005488//GO:0003674//GO:0003676//GO:0001071//GO:0043565//GO:0097159//GO:1901363//GO:0003700	DNA binding//binding//molecular_function//nucleic acid binding//nucleic acid binding transcription factor activity//sequence-specific DNA binding//organic cyclic compound binding//heterocyclic compound binding//transcription factor activity, sequence-specific DNA binding	transcriptional regulator	http://www.genome.jp/dbget-bin/www_bget?pae:PA0056	-	transcriptional regulator
PA0057	NC_002516.2	+	71730	72617	888	17	8	4	16	23	32	7.83986	3.78968	2.02569	5.53433	9.44624	11.3468	4.55174	8.77579	20.1475	10.874	0.88972	0.11667	0.16948	FALSE	--	--	--	--	--	--	--	--	-	hypothetical protein
PA0058	NC_002516.2	+	72680	73384	705	9	11	11	13	20	13	5.22788	6.56341	7.01665	5.66386	10.3463	5.80618	6.26931	7.27211	13.3602	12.0256	0.15183	0.85754	0.90422	FALSE	--	--	--	--	GO:0003674//GO:0015035//GO:0016491//GO:0016667//GO:0003824//GO:0015036	molecular_function//protein disulfide oxidoreductase activity//oxidoreductase activity//oxidoreductase activity, acting on a sulfur group of donors//catalytic activity//disulfide oxidoreductase activity	--	--	-	hypothetical protein
PA0059	NC_002516.2	+	73468	73923	456	1197	1280	1042	335	587	443	1074.98	1180.78	1027.61	225.651	469.48	305.897	1094.46	333.676	395.436	1352.7	-1.7743	2.8652e-19	2.505e-18	DOWN	GO:0008150//GO:0006979//GO:0006950//GO:0050896	biological_process//response to oxidative stress//response to stress//response to stimulus	--	--	--	--	osmC; osmotically inducible protein OsmC; K04063 osmotically inducible protein OsmC	http://www.genome.jp/dbget-bin/www_bget?pae:PA0059	osmC	osmotically inducible protein OsmC
PA0060	NC_002516.2	+	74034	74267	234	221	221	209	188	178	196	386.766	397.285	401.658	246.774	277.427	263.74	395.236	262.647	160.066	251.224	-0.65031	0.0037421	0.0074204	DOWN	--	--	--	--	--	--	hypothetical protein	http://www.genome.jp/dbget-bin/www_bget?pae:PA0060	-	hypothetical protein
PA0061	NC_002516.2	-	74279	74716	438	235	284	220	141	109	175	219.718	272.753	225.878	98.8788	90.7604	125.806	239.45	105.148	119.663	284.135	-1.2476	4.96e-08	1.8543e-07	DOWN	--	--	--	--	--	--	hypothetical protein	http://www.genome.jp/dbget-bin/www_bget?pae:PA0061	-	hypothetical protein
PA0062	NC_002516.2	-	74773	75189	417	79	87	75	94	108	83	77.5824	87.7625	80.8819	69.2388	94.4565	62.6727	82.0756	75.456	82.1016	92.8586	-0.17762	0.47648	0.56669	FALSE	--	--	--	--	--	--	--	--	-	hypothetical protein
PA0063	NC_002516.2	+	75281	76408	1128	217	203	150	275	303	333	78.7812	75.7029	59.801	74.8827	97.9665	92.9548	71.4284	88.6013	259.848	217.985	0.25344	0.27773	0.36011	FALSE	--	--	--	--	GO:0008237//GO:0003824//GO:0046872//GO:0070011//GO:0016787//GO:0008233//GO:0046914//GO:0043169//GO:0043167//GO:0005488//GO:0003674//GO:0008270	metallopeptidase activity//catalytic activity//metal ion binding//peptidase activity, acting on L-amino acid peptides//hydrolase activity//peptidase activity//transition metal ion binding//cation binding//ion binding//binding//molecular_function//zinc ion binding	--	--	-	hypothetical protein
PA0064	NC_002516.2	-	76416	77399	984	106	146	101	132	89	125	44.1147	62.4142	46.1586	41.2038	32.9867	39.9992	50.8958	38.0632	97.6597	135.474	-0.47218	0.060098	0.09317	FALSE	--	--	--	--	--	--	--	--	-	hypothetical protein
PA0065	NC_002516.2	-	77432	78097	666	15	17	20	70	46	83	9.22336	10.7374	13.5046	32.2836	25.19	39.241	11.1551	32.2382	55.8137	20.2653	1.4616	3.359e-05	9.0339e-05	UP	--	--	--	--	--	--	hypothetical protein; K01091 phosphoglycolate phosphatase [EC:3.1.3.18]	http://www.genome.jp/dbget-bin/www_bget?pae:PA0065	-	5'-nucleotidase
PA0066	NC_002516.2	-	78090	78632	543	57	56	38	133	138	157	42.988	43.3824	31.4709	75.2333	92.688	91.0409	39.2805	86.3207	121.898	57.6419	1.0805	7.9478e-05	0.00020398	UP	GO:0019538//GO:0071704//GO:0008152//GO:0044238//GO:0008150//GO:0043170//GO:0006508	protein metabolic process//organic substance metabolic process//metabolic process//primary metabolic process//biological_process//macromolecule metabolic process//proteolysis	--	--	GO:0003674//GO:0004175//GO:0008234//GO:0016787//GO:0004197//GO:0008233//GO:0003824//GO:0070011	molecular_function//endopeptidase activity//cysteine-type peptidase activity//hydrolase activity//cysteine-type endopeptidase activity//peptidase activity//catalytic activity//peptidase activity, acting on L-amino acid peptides	hypothetical protein	http://www.genome.jp/dbget-bin/www_bget?pae:PA0066	-	hypothetical protein
PA0067	NC_002516.2	+	78710	80755	2046	510	592	374	1150	784	1131	102.079	121.714	82.2038	172.644	139.751	174.058	101.999	162.151	864.619	563.573	0.61746	0.0019204	0.0039941	UP	GO:0006508//GO:0008152//GO:0019538//GO:0071704//GO:0008150//GO:0043170//GO:0044238	proteolysis//metabolic process//protein metabolic process//organic substance metabolic process//biological_process//macromolecule metabolic process//primary metabolic process	--	--	GO:0008233//GO:0016787//GO:0003824//GO:0070011//GO:0008237//GO:0004175//GO:0003674//GO:0004222	peptidase activity//hydrolase activity//catalytic activity//peptidase activity, acting on L-amino acid peptides//metallopeptidase activity//endopeptidase activity//molecular_function//metalloendopeptidase activity	prlC; oligopeptidase A; K01414 oligopeptidase A [EC:3.4.24.70]	http://www.genome.jp/dbget-bin/www_bget?pae:PA0067	prlC	oligopeptidase A
PA0068	NC_002516.2	+	80752	81027	276	50	48	21	34	42	60	74.1879	73.1573	34.2165	37.838	55.4989	68.4508	60.5206	53.9292	38.5266	44.8888	-0.2205	0.52286	0.61262	FALSE	--	--	--	--	--	--	--	--	-	hypothetical protein
PA0069	NC_002516.2	+	81116	82174	1059	29	25	19	30	18	29	11.2144	9.93047	8.06833	8.70128	6.19899	8.62261	9.73772	7.84096	21.6452	27.9052	-0.36648	0.3879	0.47775	FALSE	--	--	--	--	GO:0051540//GO:0051536//GO:0005488//GO:0003674//GO:0003824	metal cluster binding//iron-sulfur cluster binding//binding//molecular_function//catalytic activity	--	--	-	hypothetical protein
PA0070	NC_002516.2	-	82404	83318	915	158	184	161	708	543	698	70.7144	84.5907	79.1281	237.668	216.433	240.199	78.1444	231.433	551.871	194.075	1.5077	1.0834e-12	6.0979e-12	UP	--	--	GO:0019867//GO:0016020//GO:0005575	outer membrane//membrane//cellular_component	--	--	hypothetical protein	http://www.genome.jp/dbget-bin/www_bget?pae:PA0070	-	hypothetical protein
PA0071	NC_002516.2	-	83380	85092	1713	628	657	472	650	741	1012	150.132	161.337	123.911	116.55	157.763	186.02	145.127	153.444	681.319	672.492	0.018812	0.95296	0.97767	FALSE	--	--	--	--	GO:0003824//GO:0003674	catalytic activity//molecular_function	--	--	-	hypothetical protein
PA0072	NC_002516.2	-	85085	86284	1200	11	17	12	43	60	69	3.75391	5.95927	4.49703	11.0064	18.2354	18.1052	4.73674	15.7823	49.0924	15.3842	1.674	1.7767e-05	4.9527e-05	UP	--	--	GO:0005575//GO:0016020	cellular_component//membrane	--	--	hypothetical protein; K02004 putative ABC transport system permease protein	http://www.genome.jp/dbget-bin/www_bget?pae:PA0072	-	hypothetical protein
PA0073	NC_002516.2	-	86284	87003	720	12	15	7	32	29	27	6.82529	8.76364	4.37211	13.6513	14.6896	11.8078	6.65368	13.3829	25.1575	12.8847	0.96533	0.046597	0.074156	FALSE	--	--	--	--	GO:0017076//GO:0000166//GO:0043168//GO:0032559//GO:0003824//GO:0001882//GO:0003723//GO:0016818//GO:0036094//GO:0019001//GO:0097159//GO:1901363//GO:0016787//GO:0016462//GO:0003924//GO:0004386//GO:0032553//GO:0043167//GO:0001883//GO:0003676//GO:0005524//GO:0032561//GO:0003724//GO:0032549//GO:0005488//GO:0003674//GO:0032555//GO:0032550//GO:0017111//GO:0030554//GO:1901265//GO:0035639//GO:0005525//GO:…	purine nucleotide binding//nucleotide binding//anion binding//adenyl ribonucleotide binding//catalytic activity//nucleoside binding//RNA binding//hydrolase activity, acting on acid anhydrides, in phosphorus-containing anhydrides//small molecule binding//guanyl nucleotide binding//organic cyclic compound binding//heterocyclic compound binding//hydrolase activity//pyrophosphatase activity//GTPase a…	--	--	-	ABC transporter ATP-binding protein
PA0074	NC_002516.2	-	87000	90098	3099	36	29	43	132	98	115	4.75722	3.93643	6.23983	13.0831	11.5332	11.6846	4.97783	12.1003	97.8768	42.1798	1.2144	2.1037e-05	5.8005e-05	UP	GO:0016310//GO:0006796//GO:0006793//GO:0006464//GO:0006468//GO:0071704//GO:0009987//GO:0043412//GO:0019538//GO:0044267//GO:0008152//GO:0044238//GO:0044237//GO:0036211//GO:0043170//GO:0008150//GO:0044260	phosphorylation//phosphate-containing compound metabolic process//phosphorus metabolic process//cellular protein modification process//protein phosphorylation//organic substance metabolic process//cellular process//macromolecule modification//protein metabolic process//cellular protein metabolic process//metabolic process//primary metabolic process//cellular metabolic process//protein modificatio…	GO:0016020//GO:0005575	membrane//cellular_component	GO:0016772//GO:0016301//GO:0097159//GO:0036094//GO:1901363//GO:0032559//GO:0000166//GO:0043168//GO:0017076//GO:0003824//GO:0001882//GO:0016740//GO:1901265//GO:0030554//GO:0032555//GO:0003674//GO:0005488//GO:0032549//GO:0032550//GO:0035639//GO:0043167//GO:0032553//GO:0016773//GO:0005524//GO:0001883//GO:0004672	transferase activity, transferring phosphorus-containing groups//kinase activity//organic cyclic compound binding//small molecule binding//heterocyclic compound binding//adenyl ribonucleotide binding//nucleotide binding//anion binding//purine nucleotide binding//catalytic activity//nucleoside binding//transferase activity//nucleoside phosphate binding//adenyl nucleotide binding//purine ribonucleo…	ppkA; serine/threonine protein kinase PpkA; K11912 serine/threonine-protein kinase PpkA [EC:2.7.11.1]	http://www.genome.jp/dbget-bin/www_bget?pae:PA0074	ppkA	serine/threonine protein kinase PpkA
PA0075	NC_002516.2	-	90106	90834	729	2	10	12	14	13	26	1.1235	5.7703	7.40252	5.89873	6.50369	11.2301	4.76544	7.8775	14.844	9.51812	0.64114	0.26085	0.34083	FALSE	--	--	--	--	GO:0003674//GO:0003824	molecular_function//catalytic activity	--	--	pppA	serine/threonine phosphatase
PA0076	NC_002516.2	-	90844	91524	681	9	9	11	15	24	36	5.41212	5.55931	7.26393	6.76554	12.8531	16.6453	6.07845	12.088	21.2419	11.2928	0.91151	0.064205	0.099042	FALSE	--	--	--	--	--	--	--	--	-	hypothetical protein
PA0077	NC_002516.2	-	91521	94826	3306	70	85	82	202	186	197	8.67096	10.8154	11.1542	18.7675	20.5189	18.7629	10.2135	19.3498	166.737	91.8114	0.86083	0.00042604	0.00097878	UP	GO:0006725//GO:0032774//GO:0060255//GO:0009058//GO:0006139//GO:0019438//GO:0080090//GO:0006807//GO:1901360//GO:0010468//GO:0090304//GO:2001141//GO:2000112//GO:0006351//GO:0009987//GO:0050789//GO:0065007//GO:0050794//GO:0071704//GO:0044249//GO:0031326//GO:0051252//GO:0016070//GO:0019219//GO:0009889//GO:0046483//GO:0008152//GO:0034654//GO:0051171//GO:0044237//GO:0044271//GO:0044238//GO:1901576//GO:…	cellular aromatic compound metabolic process//RNA biosynthetic process//regulation of macromolecule metabolic process//biosynthetic process//nucleobase-containing compound metabolic process//aromatic compound biosynthetic process//regulation of primary metabolic process//nitrogen compound metabolic process//organic cyclic compound metabolic process//regulation of gene expression//nucleic acid met…	--	--	--	--	icmF1; IcmF protein; K11891 type VI secretion system protein ImpL	http://www.genome.jp/dbget-bin/www_bget?pae:PA0077	icmF1	type VI secretion protein IcmF
PA0078	NC_002516.2	-	95048	96397	1350	33	39	20	66	52	54	10.0104	12.1522	6.66227	15.0165	14.048	12.595	9.60831	13.8865	48.9668	34.9286	0.4874	0.17245	0.23899	FALSE	--	--	--	--	--	--	--	--	-	hypothetical protein
PA0079	NC_002516.2	-	96404	97738	1335	26	30	17	39	38	62	7.97562	9.45291	5.72656	8.97308	10.3812	14.6234	7.71836	11.3259	39.1691	27.7832	0.4955	0.18654	0.25634	FALSE	--	--	--	--	--	--	--	--	-	hypothetical protein
PA0080	NC_002516.2	-	97754	98218	465	5	5	6	14	14	17	4.40341	4.52317	5.80262	9.24769	10.9804	11.5115	4.90973	10.5799	12.7893	6.22636	1.0385	0.10875	0.15892	FALSE	--	--	--	--	--	--	--	--	-	hypothetical protein
PA0081	NC_002516.2	-	98263	99756	1494	562	561	525	794	640	955	154.049	157.957	158.028	163.241	156.233	201.275	156.678	173.583	674.124	635.725	0.084612	0.62659	0.7091	FALSE	--	--	--	--	GO:0005488//GO:0003674//GO:0005515	binding//molecular_function//protein binding	--	--	fha1	Fha domain-containing protein
PA0082	NC_002516.2	+	100124	101158	1035	297	339	209	402	474	542	117.514	137.78	90.8096	119.301	167.025	164.89	115.368	150.406	404.247	322.336	0.32667	0.13883	0.1977	FALSE	--	--	--	--	--	--	--	--	-	hypothetical protein
PA0083	NC_002516.2	+	101247	101765	519	4	6	7	19	19	32	3.1562	4.86306	6.06536	11.2446	13.3515	19.4142	4.69487	14.6701	19.7098	6.65264	1.5669	0.0048672	0.0094267	UP	GO:0008150//GO:0010556//GO:0006355//GO:0009059//GO:0044260//GO:0010467//GO:0031323//GO:0018130//GO:0019222//GO:0043170//GO:1901576//GO:0034645//GO:0034641//GO:1901362//GO:0051171//GO:0034654//GO:0044237//GO:0044271//GO:0044238//GO:0008152//GO:0019219//GO:0046483//GO:0009889//GO:0051252//GO:0016070//GO:0050794//GO:0071704//GO:0065007//GO:0050789//GO:0009987//GO:0031326//GO:0044249//GO:0090304//GO:…	biological_process//regulation of macromolecule biosynthetic process//regulation of transcription, DNA-templated//macromolecule biosynthetic process//cellular macromolecule metabolic process//gene expression//regulation of cellular metabolic process//heterocycle biosynthetic process//regulation of metabolic process//macromolecule metabolic process//organic substance biosynthetic process//cellular…	--	--	--	--	hypothetical protein; K11901 type VI secretion system protein ImpB	http://www.genome.jp/dbget-bin/www_bget?pae:PA0083	-	hypothetical protein
PA0084	NC_002516.2	+	101778	103274	1497	23	14	12	82	101	90	6.29185	3.93398	3.60484	16.8248	24.6062	18.9303	4.61022	20.1204	78.4082	18.687	2.069	2.5668e-09	1.0946e-08	UP	--	--	--	--	--	--	hypothetical protein; K11900 type VI secretion system protein ImpC	http://www.genome.jp/dbget-bin/www_bget?pae:PA0084	-	hypothetical protein
PA0085	NC_002516.2	+	103350	103838	489	68	71	40	123	94	125	56.9472	61.0766	36.7855	77.2599	70.1073	80.4892	51.6031	75.9521	96.7546	68.0262	0.50824	0.070547	0.10793	FALSE	--	--	--	--	--	--	--	--	hcp1	protein secretion apparatus assembly protein
PA0086	NC_002516.2	+	104006	104851	846	52	55	33	109	68	73	25.1713	27.3475	17.5416	39.5744	29.3145	27.17	23.3535	32.0196	70.9393	53.3078	0.41224	0.18187	0.25049	FALSE	--	--	--	--	GO:0005515//GO:0003674//GO:0005488	protein binding//molecular_function//binding	--	--	-	hypothetical protein
PA0087	NC_002516.2	+	104853	105362	510	3	4	2	6	6	3	2.40892	3.29925	1.76354	3.61359	4.29067	1.8522	2.49057	3.25215	4.35181	3.41945	0.34785	0.8551	0.902	FALSE	--	--	--	--	--	--	--	--	-	hypothetical protein
PA0088	NC_002516.2	+	105359	107218	1860	10	6	3	29	19	27	2.20171	1.35695	0.725328	4.78898	3.7255	4.57075	1.42799	4.36174	21.1585	7.14671	1.5659	0.0049298	0.0095415	UP	--	--	--	--	--	--	hypothetical protein; K11896 type VI secretion system protein ImpG	http://www.genome.jp/dbget-bin/www_bget?pae:PA0088	-	hypothetical protein
PA0089	NC_002516.2	+	107182	108228	1047	4	3	4	12	4	10	1.56454	1.20531	1.71806	3.5204	1.39334	3.00739	1.49597	2.64038	7.22234	4.27333	0.75711	0.36117	0.45009	FALSE	--	--	--	--	--	--	--	--	-	hypothetical protein
PA0090	NC_002516.2	+	108221	110929	2709	63	66	47	86	82	91	9.52366	10.2485	7.80216	9.75096	11.0395	10.5772	9.19144	10.4559	73.7569	67.3472	0.13116	0.68902	0.765	FALSE	GO:0044700//GO:0051252//GO:0071702//GO:0016070//GO:0019538//GO:0023052//GO:0006914//GO:0005975//GO:0044699//GO:0044249//GO:0031326//GO:0009987//GO:0065007//GO:0050789//GO:0071704//GO:0050794//GO:0044248//GO:0006109//GO:0006810//GO:0008152//GO:0072594//GO:0019219//GO:0009889//GO:0046483//GO:0016482//GO:0051234//GO:0045047//GO:0006612//GO:0034641//GO:1901362//GO:1901576//GO:0045184//GO:0034645//GO:…	single organism signaling//regulation of RNA metabolic process//organic substance transport//RNA metabolic process//protein metabolic process//signaling//autophagy//carbohydrate metabolic process//single-organism process//cellular biosynthetic process//regulation of cellular biosynthetic process//cellular process//biological regulation//regulation of biological process//organic substance metaboli…	GO:0005575//GO:0019867//GO:0016020	cellular_component//outer membrane//membrane	GO:0005488//GO:0032555//GO:0003674//GO:0032549//GO:0032550//GO:0017111//GO:0003677//GO:0016740//GO:0030554//GO:1901265//GO:0035639//GO:0016887//GO:0005525//GO:0038023//GO:0016817//GO:0032553//GO:0016773//GO:0043167//GO:0003676//GO:0001883//GO:0005524//GO:0004672//GO:0032561//GO:0097159//GO:0008134//GO:0019001//GO:0036094//GO:1901363//GO:0016787//GO:0016772//GO:0016301//GO:0004871//GO:0005515//GO:…	binding//purine ribonucleotide binding//molecular_function//ribonucleoside binding//purine ribonucleoside binding//nucleoside-triphosphatase activity//DNA binding//transferase activity//adenyl nucleotide binding//nucleoside phosphate binding//purine ribonucleoside triphosphate binding//ATPase activity//GTP binding//signaling receptor activity//hydrolase activity, acting on acid anhydrides//ribonu…	--	--	clpV1	secretion protein ClpV1
PA0091	NC_002516.2	+	110976	112907	1932	19	12	12	18	19	25	4.02734	2.61276	2.79319	2.8617	3.58666	4.07445	3.14443	3.5076	17.5885	16.4869	0.093315	0.89742	0.93684	FALSE	--	--	--	--	--	--	--	--	vgrG1	type VI secretion system protein VgrG
PA0092	NC_002516.2	-	113022	113306	285	8	13	9	37	20	25	11.4952	19.1878	14.2012	39.8763	25.5935	27.6205	14.9614	31.0301	23.1614	11.5381	1.0053	0.038771	0.06254	FALSE	--	--	--	--	--	--	--	--	-	hypothetical protein
PA0093	NC_002516.2	-	113303	114595	1293	23	17	18	28	21	25	7.28453	5.53065	6.26037	6.65147	5.92332	6.08805	6.35852	6.22094	20.9887	22.3465	-0.090435	0.8784	0.92071	FALSE	--	--	--	--	--	--	--	--	-	hypothetical protein
PA0094	NC_002516.2	-	114611	115045	435	20	19	15	44	56	71	18.8284	18.3734	15.507	31.0686	46.9508	51.3932	17.5696	43.1375	48.6284	20.6986	1.2323	0.00090563	0.0019764	UP	--	--	--	--	--	--	hypothetical protein	http://www.genome.jp/dbget-bin/www_bget?pae:PA0094	-	hypothetical protein
PA0095	NC_002516.2	+	115299	117524	2226	529	635	514	171	254	284	97.3201	119.998	103.84	23.5955	41.6153	40.1726	107.053	35.1278	202.638	646.038	-1.6727	1.3115e-15	9.3313e-15	DOWN	--	--	--	--	--	--	hypothetical protein; K11904 type VI secretion system secreted protein VgrG	http://www.genome.jp/dbget-bin/www_bget?pae:PA0095	-	hypothetical protein
PA0096	NC_002516.2	+	117552	118001	450	3	2	7	3	1	2	2.73011	1.86958	6.99538	2.0477	0.81046	1.39944	3.86502	1.4192	1.67383	4.82028	-1.526	0.22689	0.30294	FALSE	--	--	--	--	--	--	--	--	-	hypothetical protein
PA0097	NC_002516.2	+	117931	119130	1200	5	14	12	6	7	5	1.70632	4.90764	4.49703	1.53578	2.12746	1.31197	3.70366	1.6584	5.19575	12.0841	-1.2177	0.072017	0.10997	FALSE	GO:0061024//GO:0051806//GO:0016032//GO:0061025//GO:0051704//GO:0048610//GO:0071840//GO:0016043//GO:0044403//GO:0044409//GO:0051828//GO:0046718//GO:0008150//GO:0040011//GO:0051701//GO:0030260//GO:0052126//GO:0052192//GO:0000003//GO:0044764//GO:0009987//GO:0044419//GO:0019064	membrane organization//entry into cell of other organism involved in symbiotic interaction//viral process//membrane fusion//multi-organism process//obsolete cellular process involved in reproduction//cellular component organization or biogenesis//cellular component organization//symbiosis, encompassing mutualism through parasitism//entry into host//entry into other organism involved in symbiotic …	GO:0019867//GO:0016020//GO:0005575	outer membrane//membrane//cellular_component	--	--	--	--	-	hypothetical protein
PA0098	NC_002516.2	+	119127	120164	1038	20	34	15	9	9	9	7.8905	13.7787	6.4986	2.6632	3.1622	2.73012	9.38926	2.85184	7.71352	26.1944	-1.7638	0.00058324	0.0013113	DOWN	GO:0008152//GO:0046394//GO:0016053//GO:0032787//GO:0043436//GO:0009987//GO:0071704//GO:0006082//GO:0044249//GO:0044711//GO:0008150//GO:0008610//GO:0044255//GO:1901576//GO:0044710//GO:0044283//GO:0044237//GO:0044238//GO:0009058//GO:0019752//GO:0072330//GO:0006633//GO:0006631//GO:0044281//GO:0006629	metabolic process//carboxylic acid biosynthetic process//organic acid biosynthetic process//monocarboxylic acid metabolic process//oxoacid metabolic process//cellular process//organic substance metabolic process//organic acid metabolic process//cellular biosynthetic process//single-organism biosynthetic process//biological_process//lipid biosynthetic process//cellular lipid metabolic process//org…	--	--	GO:0003674//GO:0016740//GO:0016747//GO:0016746//GO:0003824//GO:0004315//GO:0004312	molecular_function//transferase activity//transferase activity, transferring acyl groups other than amino-acyl groups//transferase activity, transferring acyl groups//catalytic activity//3-oxoacyl-[acyl-carrier-protein] synthase activity//fatty acid synthase activity	3-oxoacyl-ACP synthase (EC:2.3.1.41); K00647 3-oxoacyl-[acyl-carrier-protein] synthase I [EC:2.3.1.41]	http://www.genome.jp/dbget-bin/www_bget?pae:PA0098	-	3-oxoacyl-ACP synthase
PA0099	NC_002516.2	+	120164	121324	1161	17	25	20	7	15	16	5.99638	9.05802	7.74682	1.85193	4.71198	4.33935	7.60041	3.63442	10.9063	23.93	-1.1337	0.017668	0.030503	DOWN	--	--	--	--	--	--	hypothetical protein	http://www.genome.jp/dbget-bin/www_bget?pae:PA0099	-	hypothetical protein
PA0100	NC_002516.2	+	121346	122266	921	148	125	102	88	60	103	65.8073	57.0921	49.8043	29.3482	23.7594	35.2139	57.5679	29.4405	70.5001	143.614	-1.0265	6.4702e-05	0.00016755	DOWN	--	--	--	--	--	--	hypothetical protein	http://www.genome.jp/dbget-bin/www_bget?pae:PA0100	-	hypothetical protein
PA0101	NC_002516.2	+	122248	123495	1248	57	68	53	56	49	74	18.7039	22.9203	19.098	13.7826	14.3194	18.6704	20.2407	15.5908	50.5201	68.4393	-0.43797	0.15023	0.21165	FALSE	--	--	--	--	--	--	--	--	-	hypothetical protein
PA0102	NC_002516.2	+	123871	124599	729	609	631	549	668	466	727	342.107	364.106	338.665	281.454	233.132	314.01	348.293	276.199	524.045	688.854	-0.39451	0.054886	0.085878	FALSE	--	--	--	--	GO:0004089//GO:0008270//GO:0016836//GO:0003674//GO:0005488//GO:0043167//GO:0016835//GO:0043169//GO:0046914//GO:0046872//GO:0016829//GO:0003824	carbonate dehydratase activity//zinc ion binding//hydro-lyase activity//molecular_function//binding//ion binding//carbon-oxygen lyase activity//cation binding//transition metal ion binding//metal ion binding//lyase activity//catalytic activity	--	--	-	carbonic anhydrase
PA0103	NC_002516.2	+	124810	127006	2211	148	158	197	186	129	172	27.4123	30.0604	40.0685	25.8394	21.2787	24.4949	32.5137	23.871	137.659	196.242	-0.51153	0.065537	0.1009	FALSE	GO:0008150//GO:0006811//GO:0008272//GO:0006820//GO:0006810//GO:0051234//GO:0044699//GO:0044765//GO:0015689//GO:0051179//GO:0015698//GO:0072348	biological_process//ion transport//sulfate transport//anion transport//transport//establishment of localization//single-organism process//single-organism transport//molybdate ion transport//localization//inorganic anion transport//sulfur compound transport	GO:0005575//GO:0016021//GO:0031224//GO:0016020//GO:0044425	cellular_component//integral component of membrane//intrinsic component of membrane//membrane//membrane part	GO:0005215//GO:0015116//GO:0015098//GO:0022892//GO:0003674//GO:0015103//GO:1901682//GO:0022891//GO:0022857//GO:0008509//GO:0015075	transporter activity//sulfate transmembrane transporter activity//molybdate ion transmembrane transporter activity//substrate-specific transporter activity//molecular_function//inorganic anion transmembrane transporter activity//sulfur compound transmembrane transporter activity//substrate-specific transmembrane transporter activity//transmembrane transporter activity//anion transmembrane transpo…	--	--	-	sulfate transporter
PA0105	NC_002516.2	+	127378	128502	1125	457	532	635	53	58	69	166.355	198.923	253.832	14.4704	18.8027	19.3123	206.37	17.5285	51.2248	633.522	-3.6285	4.9467e-16	3.6022e-15	DOWN	GO:0022900//GO:0006091//GO:0009987//GO:0008152//GO:0044237//GO:0044710//GO:0055114//GO:0008150	electron transport chain//generation of precursor metabolites and energy//cellular process//metabolic process//cellular metabolic process//single-organism metabolic process//oxidation-reduction process//biological_process	GO:0044425//GO:0016020//GO:0031224//GO:0016021//GO:0005575	membrane part//membrane//intrinsic component of membrane//integral component of membrane//cellular_component	GO:0004129//GO:0046906//GO:0015002//GO:0016491//GO:0015075//GO:0020037//GO:0097159//GO:1901363//GO:0022890//GO:0043169//GO:0046914//GO:0022857//GO:0022891//GO:0009055//GO:0015078//GO:0046872//GO:0003824//GO:0008270//GO:0005488//GO:0003674//GO:0008324//GO:0022892//GO:0016675//GO:0043167//GO:0005507//GO:0016676//GO:0005215//GO:0015077	cytochrome-c oxidase activity//tetrapyrrole binding//heme-copper terminal oxidase activity//oxidoreductase activity//ion transmembrane transporter activity//heme binding//organic cyclic compound binding//heterocyclic compound binding//inorganic cation transmembrane transporter activity//cation binding//transition metal ion binding//transmembrane transporter activity//substrate-specific transmembr…	coxB; cytochrome C oxidase subunit II; K02275 cytochrome c oxidase subunit II [EC:1.9.3.1]	http://www.genome.jp/dbget-bin/www_bget?pae:PA0105	coxB	cytochrome C oxidase subunit II
PA0106	NC_002516.2	+	128512	130104	1593	98	79	127	16	8	15	25.1931	20.8611	35.852	3.08505	1.83155	2.96491	27.3021	2.62717	10.9141	119.087	-3.4477	4.3374e-09	1.8163e-08	DOWN	GO:0006091//GO:0045333//GO:0009060//GO:0008152//GO:0009987//GO:0015980//GO:0055114//GO:0008150//GO:0044237//GO:0044710	generation of precursor metabolites and energy//cellular respiration//aerobic respiration//metabolic process//cellular process//energy derivation by oxidation of organic compounds//oxidation-reduction process//biological_process//cellular metabolic process//single-organism metabolic process	GO:0044425//GO:0016020//GO:0031224//GO:0016021//GO:0005575	membrane part//membrane//intrinsic component of membrane//integral component of membrane//cellular_component	GO:0043169//GO:0046914//GO:0004483//GO:0016462//GO:0008173//GO:0022857//GO:0004252//GO:0016772//GO:0016787//GO:0046906//GO:0004129//GO:0015002//GO:0008174//GO:0008233//GO:0020037//GO:0097159//GO:0015075//GO:0016491//GO:0003968//GO:1901363//GO:0022890//GO:0070011//GO:0046872//GO:0016741//GO:0016818//GO:0005506//GO:0008238//GO:0008236//GO:0003824//GO:0008170//GO:0008757//GO:0009055//GO:0022891//GO:…	cation binding//transition metal ion binding//mRNA (nucleoside-2'-O-)-methyltransferase activity//pyrophosphatase activity//RNA methyltransferase activity//transmembrane transporter activity//serine-type endopeptidase activity//transferase activity, transferring phosphorus-containing groups//hydrolase activity//tetrapyrrole binding//cytochrome-c oxidase activity//heme-copper terminal oxidase acti…	coxA; cytochrome C oxidase subunit I; K02274 cytochrome c oxidase subunit I [EC:1.9.3.1]	http://www.genome.jp/dbget-bin/www_bget?pae:PA0106	coxA	cytochrome C oxidase subunit I
PA0107	NC_002516.2	+	130115	130669	555	18	11	6	1	1	0	13.2816	8.3373	4.86166	0.553433	0.65713	0	8.82686	0.403521	0.593545	13.1934	-4.4743	1.6355e-05	4.5844e-05	DOWN	--	--	--	--	GO:0046872//GO:0046914//GO:0043169//GO:0005507//GO:0043167//GO:0003674//GO:0005488	metal ion binding//transition metal ion binding//cation binding//copper ion binding//ion binding//molecular_function//binding	cytochrome C oxidase assembly protein; K02258 cytochrome c oxidase assembly protein subunit 11	http://www.genome.jp/dbget-bin/www_bget?pae:PA0107	-	cytochrome C oxidase assembly protein
PA0108	NC_002516.2	+	130680	131567	888	213	193	203	10	5	22	98.2288	91.4261	102.804	3.45896	2.05353	7.80093	97.4862	4.43781	10.1482	235.47	-4.5363	1.9141e-47	6.0664e-46	DOWN	GO:0006996//GO:0008150//GO:0009987//GO:0044699//GO:0044763//GO:0016043//GO:0007029//GO:0071840	organelle organization//biological_process//cellular process//single-organism process//single-organism cellular process//cellular component organization//endoplasmic reticulum organization//cellular component organization or biogenesis	GO:0044464//GO:0044446//GO:0005575//GO:0005737//GO:0044444//GO:0005783//GO:0044424//GO:0005622//GO:0043229//GO:0016020//GO:0043231//GO:0044432//GO:0005789//GO:0042175//GO:0043227//GO:0005623//GO:0012505//GO:0044425//GO:0044422//GO:0043226//GO:0031090	cell part//intracellular organelle part//cellular_component//cytoplasm//cytoplasmic part//endoplasmic reticulum//intracellular part//intracellular//intracellular organelle//membrane//intracellular membrane-bounded organelle//endoplasmic reticulum part//endoplasmic reticulum membrane//nuclear outer membrane-endoplasmic reticulum membrane network//membrane-bounded organelle//cell//endomembrane syst…	GO:0003674//GO:0003824//GO:0015002//GO:0016491	molecular_function//catalytic activity//heme-copper terminal oxidase activity//oxidoreductase activity	coIII; cytochrome C oxidase subunit III; K02276 cytochrome c oxidase subunit III [EC:1.9.3.1]	http://www.genome.jp/dbget-bin/www_bget?pae:PA0108	coIII	cytochrome C oxidase subunit III
PA0109	NC_002516.2	-	131583	131792	210	1124	972	1065	52	44	75	2191.89	1947.03	2280.64	76.0575	76.4148	112.455	2139.85	88.3091	48.0925	1222.89	-4.6683	2.2407e-84	3.676e-82	DOWN	GO:0008152//GO:0019684//GO:0009987//GO:0008150//GO:0044237//GO:0006091//GO:0015979	metabolic process//photosynthesis, light reaction//cellular process//biological_process//cellular metabolic process//generation of precursor metabolites and energy//photosynthesis	GO:0043229//GO:0031410//GO:0005622//GO:0044424//GO:0032991//GO:0044444//GO:0005737//GO:0042716//GO:0005575//GO:0044446//GO:0044464//GO:0044433//GO:0031982//GO:0030077//GO:0044422//GO:0043226//GO:0005623//GO:0043234//GO:0030076	intracellular organelle//cytoplasmic vesicle//intracellular//intracellular part//macromolecular complex//cytoplasmic part//cytoplasm//plasma membrane-derived chromatophore//cellular_component//intracellular organelle part//cell part//cytoplasmic vesicle part//vesicle//plasma membrane light-harvesting complex//organelle part//organelle//cell//protein complex//light-harvesting complex	GO:0003674//GO:0045156//GO:0009055	molecular_function//electron transporter, transferring electrons within the cyclic electron transport pathway of photosynthesis activity//electron carrier activity	hypothetical protein	http://www.genome.jp/dbget-bin/www_bget?pae:PA0109	-	hypothetical protein
PA0110	NC_002516.2	+	131808	132602	795	85	80	68	10	11	17	43.7849	42.33	38.4652	3.86359	5.04626	6.73315	41.5267	5.21433	10.7321	89.5078	-3.0601	7.7274e-18	6.2109e-17	DOWN	--	--	GO:0005575//GO:0016020	cellular_component//membrane	--	--	hypothetical protein	http://www.genome.jp/dbget-bin/www_bget?pae:PA0110	-	hypothetical protein
PA0111	NC_002516.2	+	132577	133155	579	27	28	22	3	8	6	19.0967	20.3425	17.0872	1.59148	5.03913	3.26294	18.8421	3.29785	4.94629	29.5509	-2.5788	5.6228e-07	1.8625e-06	DOWN	GO:0044238//GO:0044237//GO:0034645//GO:1901576//GO:0043170//GO:0010467//GO:0044260//GO:0009059//GO:0008150//GO:0044249//GO:0071704//GO:0009987//GO:0019538//GO:0044267//GO:0008152//GO:0006412//GO:0009058	primary metabolic process//cellular metabolic process//cellular macromolecule biosynthetic process//organic substance biosynthetic process//macromolecule metabolic process//gene expression//cellular macromolecule metabolic process//macromolecule biosynthetic process//biological_process//cellular biosynthetic process//organic substance metabolic process//cellular process//protein metabolic process…	GO:0044464//GO:0005575//GO:0043228//GO:0005840//GO:0005737//GO:0044444//GO:0044424//GO:0030529//GO:0032991//GO:0043229//GO:0005622//GO:0005623//GO:0043226//GO:0043232	cell part//cellular_component//non-membrane-bounded organelle//ribosome//cytoplasm//cytoplasmic part//intracellular part//ribonucleoprotein complex//macromolecular complex//intracellular organelle//intracellular//cell//organelle//intracellular non-membrane-bounded organelle	GO:0005198//GO:0003674//GO:0003735	structural molecule activity//molecular_function//structural constituent of ribosome	hypothetical protein	http://www.genome.jp/dbget-bin/www_bget?pae:PA0111	-	hypothetical protein
PA0112	NC_002516.2	+	133220	134293	1074	21	34	16	5	4	2	8.00732	13.3168	6.69949	1.42996	1.35831	0.586357	9.34121	1.12488	3.17783	26.9879	-3.0862	2.4899e-07	8.6373e-07	DOWN	GO:1901566//GO:1901360//GO:0046160//GO:0042440//GO:0006807//GO:0019438//GO:0009058//GO:0006725//GO:0042168//GO:0006784//GO:0055114//GO:0018130//GO:0046148//GO:0033014//GO:0008150//GO:0044271//GO:0044237//GO:0034641//GO:0033013//GO:0044710//GO:1901362//GO:0051186//GO:1901576//GO:0046483//GO:0006779//GO:0006778//GO:0051188//GO:0008152//GO:0044249//GO:0009987//GO:0071704//GO:0006783//GO:1901564	organonitrogen compound biosynthetic process//organic cyclic compound metabolic process//heme a metabolic process//pigment metabolic process//nitrogen compound metabolic process//aromatic compound biosynthetic process//biosynthetic process//cellular aromatic compound metabolic process//heme metabolic process//heme a biosynthetic process//oxidation-reduction process//heterocycle biosynthetic proce…	GO:0016020//GO:0031224//GO:0044425//GO:0005575//GO:0016021	membrane//intrinsic component of membrane//membrane part//cellular_component//integral component of membrane	GO:0003824//GO:0016627//GO:0016491//GO:0003674	catalytic activity//oxidoreductase activity, acting on the CH-CH group of donors//oxidoreductase activity//molecular_function	hypothetical protein; K02259 cytochrome c oxidase assembly protein subunit 15	http://www.genome.jp/dbget-bin/www_bget?pae:PA0112	-	hypothetical protein
PA0113	NC_002516.2	+	134319	135233	915	20	27	27	6	5	3	8.9512	12.4128	13.2699	2.01413	1.99293	1.03237	11.5446	1.67981	4.03489	28.7503	-2.833	2.0572e-07	7.2217e-07	DOWN	--	--	GO:0016020//GO:0031224//GO:0044425//GO:0005575//GO:0016021	membrane//intrinsic component of membrane//membrane part//cellular_component//integral component of membrane	GO:0003824//GO:0016765//GO:0016740//GO:0003674//GO:0004659	catalytic activity//transferase activity, transferring alkyl or aryl (other than methyl) groups//transferase activity//molecular_function//prenyltransferase activity	protoheme IX farnesyltransferase (EC:2.5.1.-); K02301 protoheme IX farnesyltransferase [EC:2.5.1.-]	http://www.genome.jp/dbget-bin/www_bget?pae:PA0113	-	protoheme IX farnesyltransferase
PA0114	NC_002516.2	+	135259	135894	636	415	473	398	258	334	386	267.216	312.845	281.418	124.601	191.529	191.103	287.16	169.077	278.936	495.366	-0.82856	6.0278e-05	0.00015697	DOWN	GO:0008152//GO:0008150//GO:0055114//GO:0044710	metabolic process//biological_process//oxidation-reduction process//single-organism metabolic process	--	--	GO:0016491//GO:0016209//GO:0003824//GO:0003674	oxidoreductase activity//antioxidant activity//catalytic activity//molecular_function	senC; SenC protein; K07152 protein SCO1/2	http://www.genome.jp/dbget-bin/www_bget?pae:PA0114	senC	cytochrome c oxidase assembly protein SenC
PA0115	NC_002516.2	-	135934	136386	453	54	60	43	85	51	96	48.8166	55.7158	42.6871	57.634	41.0597	66.7282	49.0732	55.1407	64.9734	60.1405	0.11151	0.69237	0.76796	FALSE	--	--	--	--	GO:0008080//GO:0016747//GO:0016740//GO:0003674//GO:0016410//GO:0003824//GO:0016746//GO:0016407	N-acetyltransferase activity//transferase activity, transferring acyl groups other than amino-acyl groups//transferase activity//molecular_function//N-acyltransferase activity//catalytic activity//transferase activity, transferring acyl groups//acetyltransferase activity	--	--	-	hypothetical protein
PA0116	NC_002516.2	+	136518	136991	474	299	330	279	260	187	272	258.324	292.861	264.699	168.482	143.882	180.687	271.961	164.35	202.862	349.642	-0.78538	0.00031082	0.00072725	DOWN	--	--	--	--	GO:0004017//GO:0016772//GO:0016301//GO:0003824//GO:0019205//GO:0019201//GO:0003674//GO:0016740//GO:0016776	adenylate kinase activity//transferase activity, transferring phosphorus-containing groups//kinase activity//catalytic activity//nucleobase-containing compound kinase activity//nucleotide kinase activity//molecular_function//transferase activity//phosphotransferase activity, phosphate group as acceptor	hypothetical protein	http://www.genome.jp/dbget-bin/www_bget?pae:PA0116	-	hypothetical protein
PA0117	NC_002516.2	+	137248	137976	729	24	30	27	102	97	84	13.482	17.3109	16.6557	42.9765	48.5275	36.2818	15.8162	42.5953	81.0921	31.3168	1.3726	1.2739e-05	3.607e-05	UP	GO:0032787//GO:0071704//GO:0043436//GO:0009987//GO:0006082//GO:0008152//GO:0044710//GO:0044237//GO:0044238//GO:0008150//GO:0044255//GO:0055114//GO:0019752//GO:0044281//GO:0006631//GO:0006629	monocarboxylic acid metabolic process//organic substance metabolic process//oxoacid metabolic process//cellular process//organic acid metabolic process//metabolic process//single-organism metabolic process//cellular metabolic process//primary metabolic process//biological_process//cellular lipid metabolic process//oxidation-reduction process//carboxylic acid metabolic process//small molecule meta…	--	--	GO:0003674//GO:0003857//GO:0016491//GO:0016616//GO:0003824//GO:0016614	molecular_function//3-hydroxyacyl-CoA dehydrogenase activity//oxidoreductase activity//oxidoreductase activity, acting on the CH-OH group of donors, NAD or NADP as acceptor//catalytic activity//oxidoreductase activity, acting on CH-OH group of donors	short-chain dehydrogenase	http://www.genome.jp/dbget-bin/www_bget?pae:PA0117	-	short-chain dehydrogenase
PA0118	NC_002516.2	+	138001	138588	588	21	21	15	74	43	52	14.6256	15.0234	11.472	38.6556	26.6708	27.846	13.707	31.0574	47.8006	21.7982	1.1328	0.0020985	0.0043354	UP	--	--	--	--	GO:0015035//GO:0003674//GO:0016667//GO:0003824//GO:0015036//GO:0016491	protein disulfide oxidoreductase activity//molecular_function//oxidoreductase activity, acting on a sulfur group of donors//catalytic activity//disulfide oxidoreductase activity//oxidoreductase activity	hypothetical protein	http://www.genome.jp/dbget-bin/www_bget?pae:PA0118	-	hypothetical protein
PA0119	NC_002516.2	+	138818	140167	1350	39	34	24	237	184	215	11.8305	10.5943	7.99472	53.9228	49.7082	50.1466	10.1398	51.2592	180.529	37.0045	2.2865	9.5036e-17	7.2717e-16	UP	GO:0006835//GO:0046942//GO:0008150//GO:0006811//GO:0044699//GO:0071702//GO:0051234//GO:0006820//GO:0006810//GO:0051179//GO:0015849//GO:0044765//GO:0015711	dicarboxylic acid transport//carboxylic acid transport//biological_process//ion transport//single-organism process//organic substance transport//establishment of localization//anion transport//transport//localization//organic acid transport//single-organism transport//organic anion transport	GO:0005575//GO:0016020	cellular_component//membrane	GO:0015081//GO:0005310//GO:0008514//GO:0015296//GO:0022804//GO:0005215//GO:0015077//GO:0015294//GO:0015293//GO:0008324//GO:0017153//GO:0003674//GO:0022892//GO:0046943//GO:0046873//GO:0022891//GO:0005342//GO:0005343//GO:0015291//GO:0022890//GO:0015075//GO:0022857//GO:0008509//GO:0015370	sodium ion transmembrane transporter activity//dicarboxylic acid transmembrane transporter activity//organic anion transmembrane transporter activity//anion:cation symporter activity//active transmembrane transporter activity//transporter activity//monovalent inorganic cation transmembrane transporter activity//solute:cation symporter activity//symporter activity//cation transmembrane transporter…	C4-dicarboxylate transporter DctA; K11103 aerobic C4-dicarboxylate transport protein	http://www.genome.jp/dbget-bin/www_bget?pae:PA0119	-	C4-dicarboxylate transporter DctA
PA0120	NC_002516.2	+	140216	140902	687	61	78	64	61	44	49	36.3618	47.7599	41.8937	27.2729	23.3582	22.4583	42.0051	24.3631	43.7308	78.2643	-0.83971	0.0048105	0.0093299	DOWN	GO:0006139//GO:0080090//GO:0019438//GO:0006807//GO:0010468//GO:1901360//GO:2001141//GO:0090304//GO:0006351//GO:2000112//GO:0006725//GO:0032774//GO:0060255//GO:0009058//GO:0044237//GO:0051171//GO:0034654//GO:0044238//GO:0044271//GO:0034645//GO:1901576//GO:1901362//GO:0034641//GO:0010467//GO:0031323//GO:0018130//GO:0019222//GO:0043170//GO:0009059//GO:0044260//GO:0008150//GO:0010556//GO:0006355//GO:…	nucleobase-containing compound metabolic process//regulation of primary metabolic process//aromatic compound biosynthetic process//nitrogen compound metabolic process//regulation of gene expression//organic cyclic compound metabolic process//regulation of RNA biosynthetic process//nucleic acid metabolic process//transcription, DNA-templated//regulation of cellular macromolecule biosynthetic proce…	--	--	GO:0003700//GO:1901363//GO:0097159//GO:0001071//GO:0003676//GO:0003677//GO:0003674//GO:0005488	transcription factor activity, sequence-specific DNA binding//heterocyclic compound binding//organic cyclic compound binding//nucleic acid binding transcription factor activity//nucleic acid binding//DNA binding//molecular_function//binding	transcriptional regulator; K05799 GntR family transcriptional regulator, transcriptional repressor for pyruvate dehydrogenase complex	http://www.genome.jp/dbget-bin/www_bget?pae:PA0120	-	transcriptional regulator
PA0121	NC_002516.2	+	141003	141737	735	76	58	62	41	31	45	42.3446	33.1945	37.9341	17.1338	15.3822	19.278	37.8244	17.2647	33.0243	75.5856	-1.1946	0.00013466	0.00033324	DOWN	GO:0006139//GO:0080090//GO:0019438//GO:0006807//GO:0010468//GO:1901360//GO:2001141//GO:0090304//GO:0006351//GO:2000112//GO:0006725//GO:0032774//GO:0060255//GO:0009058//GO:0044237//GO:0051171//GO:0034654//GO:0044238//GO:0044271//GO:0034645//GO:1901576//GO:1901362//GO:0034641//GO:0010467//GO:0031323//GO:0018130//GO:0019222//GO:0043170//GO:0009059//GO:0044260//GO:0010556//GO:0008150//GO:0006355//GO:…	nucleobase-containing compound metabolic process//regulation of primary metabolic process//aromatic compound biosynthetic process//nitrogen compound metabolic process//regulation of gene expression//organic cyclic compound metabolic process//regulation of RNA biosynthetic process//nucleic acid metabolic process//transcription, DNA-templated//regulation of cellular macromolecule biosynthetic proce…	GO:0005623//GO:0044464//GO:0005575//GO:0005622	cell//cell part//cellular_component//intracellular	GO:0003700//GO:1901363//GO:0097159//GO:0001071//GO:0003676//GO:0003677//GO:0003674//GO:0005488	transcription factor activity, sequence-specific DNA binding//heterocyclic compound binding//organic cyclic compound binding//nucleic acid binding transcription factor activity//nucleic acid binding//DNA binding//molecular_function//binding	hypothetical protein	http://www.genome.jp/dbget-bin/www_bget?pae:PA0121	-	hypothetical protein
PA0122	NC_002516.2	+	141917	142327	411	762	829	786	27	41	39	759.251	848.474	860.016	20.1781	36.382	29.8785	822.58	28.8129	30.7395	918.655	-4.9014	2.9549e-85	5.3169e-83	DOWN	GO:0044364//GO:0031640//GO:0035821//GO:0065008//GO:0001897//GO:0044003//GO:0051704//GO:0001906//GO:0051715//GO:0051801//GO:0019836//GO:0051701//GO:0044004//GO:0008150//GO:0044179//GO:0044403//GO:0052331//GO:0051818//GO:0001907//GO:0051883//GO:0044419//GO:0065007//GO:0051817	disruption of cells of other organism//killing of cells of other organism//modification of morphology or physiology of other organism//regulation of biological quality//cytolysis by symbiont of host cells//modification by symbiont of host morphology or physiology//multi-organism process//cell killing//cytolysis in other organism//cytolysis in other organism involved in symbiotic interaction//hemo…	--	--	--	--	hypothetical protein	http://www.genome.jp/dbget-bin/www_bget?pae:PA0122	-	hypothetical protein
PA0123	NC_002516.2	-	142359	143267	909	77	116	100	105	76	89	34.6896	53.6809	49.4723	35.48	30.4926	30.8292	45.9476	32.2673	76.5843	113.418	-0.56653	0.033952	0.055521	FALSE	GO:1901360//GO:0010468//GO:2000112//GO:0006351//GO:0090304//GO:2001141//GO:0006139//GO:0006807//GO:0019438//GO:0080090//GO:0009058//GO:0032774//GO:0006725//GO:0060255//GO:0043170//GO:0019222//GO:0018130//GO:0031323//GO:0010467//GO:0006355//GO:0010556//GO:0008150//GO:0044260//GO:0009059//GO:0044271//GO:0044238//GO:0034654//GO:0051171//GO:0044237//GO:0034641//GO:1901362//GO:1901576//GO:0034645//GO:…	organic cyclic compound metabolic process//regulation of gene expression//regulation of cellular macromolecule biosynthetic process//transcription, DNA-templated//nucleic acid metabolic process//regulation of RNA biosynthetic process//nucleobase-containing compound metabolic process//nitrogen compound metabolic process//aromatic compound biosynthetic process//regulation of primary metabolic proce…	--	--	GO:0003700//GO:0001071//GO:0003674	transcription factor activity, sequence-specific DNA binding//nucleic acid binding transcription factor activity//molecular_function	--	--	-	transcriptional regulator
PA0124	NC_002516.2	-	143567	143848	282	18	16	13	40	22	32	26.1394	23.8669	20.731	43.5681	28.4523	35.7304	23.5791	35.9169	26.4697	18.0124	0.55536	0.20154	0.2738	FALSE	--	--	--	--	--	--	--	--	-	hypothetical protein
PA0125	NC_002516.2	-	143845	144072	228	2	6	9	28	32	41	3.59226	11.0699	17.7514	37.7208	51.1869	56.6221	10.8045	48.5099	28.6909	6.77243	2.0829	3.5178e-05	9.452e-05	UP	GO:0050896//GO:0060255//GO:0032774//GO:0006725//GO:0007165//GO:0007154//GO:0009058//GO:0006807//GO:0019438//GO:0080090//GO:0006139//GO:0051716//GO:2000112//GO:0006351//GO:0044763//GO:0090304//GO:2001141//GO:1901360//GO:0010468//GO:0044700//GO:0051252//GO:0016070//GO:0023052//GO:0044699//GO:0044249//GO:0031326//GO:0009987//GO:0065007//GO:0050789//GO:0071704//GO:0050794//GO:0008152//GO:0019219//GO:…	response to stimulus//regulation of macromolecule metabolic process//RNA biosynthetic process//cellular aromatic compound metabolic process//signal transduction//cell communication//biosynthetic process//nitrogen compound metabolic process//aromatic compound biosynthetic process//regulation of primary metabolic process//nucleobase-containing compound metabolic process//cellular response to stimul…	--	--	GO:0004871//GO:0060089//GO:0003700//GO:0003674//GO:0001071	signal transducer activity//molecular transducer activity//transcription factor activity, sequence-specific DNA binding//molecular_function//nucleic acid binding transcription factor activity	hypothetical protein	http://www.genome.jp/dbget-bin/www_bget?pae:PA0125	-	hypothetical protein
PA0126	NC_002516.2	-	144248	144868	621	7	13	4	86	51	75	4.61614	8.80597	2.89664	42.5368	29.9518	38.0282	5.43958	36.8389	59.7163	9.03765	2.7241	4.0376e-11	1.9966e-10	UP	--	--	--	--	--	--	hypothetical protein	http://www.genome.jp/dbget-bin/www_bget?pae:PA0126	-	hypothetical protein
PA0127	NC_002516.2	+	144969	145469	501	115	132	90	212	184	227	94.0009	110.831	80.785	129.974	133.944	142.667	95.2057	135.529	176.775	128.952	0.45508	0.058255	0.090591	FALSE	--	--	--	--	--	--	--	--	-	hypothetical protein
PA0128	NC_002516.2	+	145542	145883	342	772	644	757	830	591	571	924.407	792.11	995.396	745.435	630.239	525.71	903.971	633.795	567.365	842.167	-0.56983	0.0083877	0.015549	DOWN	GO:1901360//GO:0006351//GO:0090304//GO:0006139//GO:0006807//GO:0019438//GO:0009058//GO:0032774//GO:0006725//GO:0018130//GO:0043170//GO:0010467//GO:0008150//GO:0044260//GO:0009059//GO:0044271//GO:0044238//GO:0034654//GO:0044237//GO:0034641//GO:1901362//GO:1901576//GO:0034645//GO:0046483//GO:0008152//GO:0044249//GO:0071704//GO:0009987//GO:0016070	organic cyclic compound metabolic process//transcription, DNA-templated//nucleic acid metabolic process//nucleobase-containing compound metabolic process//nitrogen compound metabolic process//aromatic compound biosynthetic process//biosynthetic process//RNA biosynthetic process//cellular aromatic compound metabolic process//heterocycle biosynthetic process//macromolecule metabolic process//gene e…	GO:0043227//GO:0005623//GO:0043231//GO:0043226//GO:0005575//GO:0044464//GO:0044424//GO:0043229//GO:0005634//GO:0005622	membrane-bounded organelle//cell//intracellular membrane-bounded organelle//organelle//cellular_component//cell part//intracellular part//intracellular organelle//nucleus//intracellular	GO:0046872//GO:0003824//GO:0016757//GO:0043169//GO:0046914//GO:0016763//GO:0097159//GO:1901363//GO:0003676//GO:0043167//GO:0003950//GO:0016740//GO:0008270//GO:0003674//GO:0005488	metal ion binding//catalytic activity//transferase activity, transferring glycosyl groups//cation binding//transition metal ion binding//transferase activity, transferring pentosyl groups//organic cyclic compound binding//heterocyclic compound binding//nucleic acid binding//ion binding//NAD+ ADP-ribosyltransferase activity//transferase activity//zinc ion binding//molecular_function//binding	hypothetical protein; K06193 phosphonoacetate hydrolase [EC:3.11.1.2]	http://www.genome.jp/dbget-bin/www_bget?pae:PA0128	-	hypothetical protein
PA0129	NC_002516.2	-	145965	147392	1428	39	44	16	26	28	47	11.1843	12.9613	5.03869	5.59246	7.15112	10.3635	9.72811	7.70236	28.4511	37.2546	-0.38893	0.35434	0.44307	FALSE	GO:0046942//GO:0008150//GO:0006811//GO:0003333//GO:0051234//GO:0006865//GO:0006820//GO:0006810//GO:0009987//GO:0044699//GO:0055085//GO:0071702//GO:0034220//GO:0044763//GO:0044765//GO:0051179//GO:0015849//GO:0071705//GO:0015711	carboxylic acid transport//biological_process//ion transport//amino acid transmembrane transport//establishment of localization//amino acid transport//anion transport//transport//cellular process//single-organism process//transmembrane transport//organic substance transport//ion transmembrane transport//single-organism cellular process//single-organism transport//localization//organic acid transp…	GO:0005575//GO:0016020	cellular_component//membrane	GO:0005215//GO:0008514//GO:0022892//GO:0046943//GO:0003674//GO:0005342//GO:0022891//GO:0015171//GO:0022857//GO:0008509//GO:0015075	transporter activity//organic anion transmembrane transporter activity//substrate-specific transporter activity//carboxylic acid transmembrane transporter activity//molecular_function//organic acid transmembrane transporter activity//substrate-specific transmembrane transporter activity//amino acid transmembrane transporter activity//transmembrane transporter activity//anion transmembrane transpo…	--	--	gabP	gamma-aminobutyrate permease
PA0130	NC_002516.2	-	147561	149054	1494	256	367	192	338	259	377	70.1716	103.334	57.7932	69.4903	63.2256	79.4561	77.0994	70.724	274.926	310.3	-0.17462	0.46603	0.55673	FALSE	GO:0008152//GO:0009987//GO:0055114//GO:0008150//GO:0044237//GO:0044710//GO:0008218	metabolic process//cellular process//oxidation-reduction process//biological_process//cellular metabolic process//single-organism metabolic process//bioluminescence	--	--	GO:0003995//GO:0003674//GO:0016627//GO:0016491//GO:0003824	acyl-CoA dehydrogenase activity//molecular_function//oxidoreductase activity, acting on the CH-CH group of donors//oxidoreductase activity//catalytic activity	--	--	-	3-oxopropanoate dehydrogenase
PA0131	NC_002516.2	-	149138	149425	288	6	7	7	11	8	15	8.53161	10.2242	10.9303	11.7316	10.1308	16.3997	9.89538	12.754	9.53094	7.75268	0.29792	0.67132	0.74967	FALSE	--	--	--	--	GO:0004872//GO:0003674	receptor activity//molecular_function	--	--	-	beta-alanine degradation protein BauB
PA0132	NC_002516.2	-	149425	150771	1347	193	328	127	242	261	350	58.6762	102.431	42.3996	55.1831	70.6671	81.8158	67.8356	69.222	241.889	245.165	-0.019408	0.90963	0.94574	FALSE	GO:0008152//GO:1901564//GO:0043436//GO:0009987//GO:0071704//GO:0006082//GO:0008150//GO:0044710//GO:0044237//GO:0044238//GO:0019752//GO:0006520//GO:0006807//GO:0044281	metabolic process//organonitrogen compound metabolic process//oxoacid metabolic process//cellular process//organic substance metabolic process//organic acid metabolic process//biological_process//single-organism metabolic process//cellular metabolic process//primary metabolic process//carboxylic acid metabolic process//cellular amino acid metabolic process//nitrogen compound metabolic process//sm…	--	--	GO:0016769//GO:0005488//GO:0003674//GO:0016740//GO:0008483//GO:0043167//GO:0030170//GO:0048037//GO:0003824//GO:0016829//GO:0043168	transferase activity, transferring nitrogenous groups//binding//molecular_function//transferase activity//transaminase activity//ion binding//pyridoxal phosphate binding//cofactor binding//catalytic activity//lyase activity//anion binding	--	--	-	beta alanine--pyruvate transaminase
PA0133	NC_002516.2	+	150906	151823	918	32	39	19	227	162	212	14.2751	17.8709	9.30758	75.9523	64.3601	72.716	13.8179	71.0095	170	34.1351	2.3162	1.4807e-16	1.1237e-15	UP	GO:0044271//GO:0044238//GO:0034654//GO:0051171//GO:0044237//GO:0034641//GO:1901362//GO:1901576//GO:0034645//GO:0018130//GO:0043170//GO:0019222//GO:0010467//GO:0031323//GO:0008150//GO:0010556//GO:0006355//GO:0044260//GO:0009059//GO:0031326//GO:0044249//GO:0065007//GO:0050789//GO:0050794//GO:0071704//GO:0009987//GO:0051252//GO:0016070//GO:0019219//GO:0046483//GO:0009889//GO:0008152//GO:0006139//GO:…	cellular nitrogen compound biosynthetic process//primary metabolic process//nucleobase-containing compound biosynthetic process//regulation of nitrogen compound metabolic process//cellular metabolic process//cellular nitrogen compound metabolic process//organic cyclic compound biosynthetic process//organic substance biosynthetic process//cellular macromolecule biosynthetic process//heterocycle bi…	--	--	GO:0001071//GO:0003674//GO:0003700	nucleic acid binding transcription factor activity//molecular_function//transcription factor activity, sequence-specific DNA binding	transcriptional regulator	http://www.genome.jp/dbget-bin/www_bget?pae:PA0133	-	HTH-type transcriptional activator BauR
PA0134	NC_002516.2	-	151936	153306	1371	194	183	272	129	119	132	57.9477	56.1487	89.219	28.9008	31.6558	30.3161	67.7718	30.2909	108.182	254.28	-1.233	0.001946	0.0040427	DOWN	--	--	--	--	GO:0016787//GO:0003824//GO:0003674	hydrolase activity//catalytic activity//molecular_function	guanine deaminase; K01487 guanine deaminase [EC:3.5.4.3]	http://www.genome.jp/dbget-bin/www_bget?pae:PA0134	-	guanine deaminase
PA0135	NC_002516.2	+	153696	153836	141	5	9	12	10	5	8	14.5219	26.8503	38.2726	21.7841	12.9329	17.8652	26.5483	17.5274	6.45897	10.2522	-0.66656	0.3883	0.47813	FALSE	--	--	--	--	--	--	--	--	-	hypothetical protein
PA0136	NC_002516.2	+	154417	155988	1572	34	51	23	34	44	46	8.85724	13.6472	6.57963	6.64331	10.2081	9.21387	9.69469	8.68842	35.4713	40.9722	-0.20799	0.50238	0.59233	FALSE	GO:0071840//GO:0016043//GO:0006323//GO:0006725//GO:0006259//GO:0044763//GO:0090304//GO:1901360//GO:0006807//GO:0071103//GO:0006139//GO:0008152//GO:0051276//GO:0046483//GO:0009987//GO:0071704//GO:0044699//GO:0044260//GO:0008150//GO:0007059//GO:0043170//GO:0034641//GO:0044237//GO:0006996//GO:0030261//GO:0044238	cellular component organization or biogenesis//cellular component organization//DNA packaging//cellular aromatic compound metabolic process//DNA metabolic process//single-organism cellular process//nucleic acid metabolic process//organic cyclic compound metabolic process//nitrogen compound metabolic process//DNA conformation change//nucleobase-containing compound metabolic process//metabolic proc…	GO:0009295//GO:0005575	nucleoid//cellular_component	GO:0003924//GO:0016462//GO:1901363//GO:0036094//GO:0019001//GO:0097159//GO:0016787//GO:0001882//GO:0003824//GO:0016818//GO:0017076//GO:0000166//GO:0043168//GO:0032559//GO:0005525//GO:0016887//GO:0035639//GO:0016817//GO:0032550//GO:0017111//GO:0032549//GO:0005488//GO:0032555//GO:0003674//GO:0030554//GO:1901265//GO:0003677//GO:0032561//GO:0001883//GO:0003676//GO:0005524//GO:0032553//GO:0043167	GTPase activity//pyrophosphatase activity//heterocyclic compound binding//small molecule binding//guanyl nucleotide binding//organic cyclic compound binding//hydrolase activity//nucleoside binding//catalytic activity//hydrolase activity, acting on acid anhydrides, in phosphorus-containing anhydrides//purine nucleotide binding//nucleotide binding//anion binding//adenyl ribonucleotide binding//GTP …	--	--	-	ABC transporter ATP-binding protein
PA0137	NC_002516.2	+	155988	157085	1098	11	9	2	4	3	9	4.10263	3.44799	0.819131	1.11896	0.996467	2.58093	2.78992	1.56545	4.42888	8.18598	-0.88621	0.26588	0.34676	FALSE	GO:0006810//GO:0051234//GO:0008150//GO:0051179	transport//establishment of localization//biological_process//localization	GO:0031226//GO:0016021//GO:0005575//GO:0071944//GO:0044464//GO:0005886//GO:0005887//GO:0044459//GO:0044425//GO:0005623//GO:0031224//GO:0016020	intrinsic component of plasma membrane//integral component of membrane//cellular_component//cell periphery//cell part//plasma membrane//integral component of plasma membrane//plasma membrane part//membrane part//cell//intrinsic component of membrane//membrane	GO:0003674//GO:0005215	molecular_function//transporter activity	--	--	-	ABC transporter permease
PA0138	NC_002516.2	+	157108	158034	927	27	30	19	20	23	30	11.9277	13.6134	9.21722	6.62687	9.04883	10.1901	11.5861	8.62193	20.727	29.0035	-0.48471	0.2304	0.30717	FALSE	GO:0051179//GO:0006810//GO:0051234//GO:0008150	localization//transport//establishment of localization//biological_process	GO:0016020//GO:0005575	membrane//cellular_component	GO:0003674//GO:0005215	molecular_function//transporter activity	--	--	-	ABC transporter permease
PA0139	NC_002516.2	+	158199	158762	564	2660	2346	2549	4255	3426	4342	1931.41	1749.74	2032.44	2317.28	2215.4	2424.08	1904.53	2318.92	3406.98	2923	0.22105	0.21552	0.2901	FALSE	GO:0008150//GO:0055114//GO:0044710//GO:0008152	biological_process//oxidation-reduction process//single-organism metabolic process//metabolic process	--	--	GO:0003824//GO:0003723//GO:0051920//GO:0016705//GO:0016491//GO:0097159//GO:1901363//GO:0016209//GO:0003676//GO:0005488//GO:0003674	catalytic activity//RNA binding//peroxiredoxin activity//oxidoreductase activity, acting on paired donors, with incorporation or reduction of molecular oxygen//oxidoreductase activity//organic cyclic compound binding//heterocyclic compound binding//antioxidant activity//nucleic acid binding//binding//molecular_function	--	--	ahpC	alkyl hydroperoxide reductase
PA0140	NC_002516.2	+	158907	160472	1566	110	104	98	329	204	270	28.7656	27.9362	28.1423	64.5301	47.5097	54.2886	28.2814	55.4428	226.81	120.273	0.91517	6.9577e-05	0.00017951	UP	GO:0042168//GO:0006725//GO:0019725//GO:0065008//GO:0009058//GO:0045454//GO:0006807//GO:0042440//GO:0019438//GO:0006396//GO:0006139//GO:0090304//GO:0034470//GO:0044763//GO:0046156//GO:1901566//GO:1901360//GO:0006783//GO:0016070//GO:1901564//GO:0044249//GO:0044699//GO:0050794//GO:0071704//GO:0065007//GO:0034660//GO:0050789//GO:0009987//GO:0006778//GO:0006779//GO:0008152//GO:0008033//GO:0051188//GO:…	heme metabolic process//cellular aromatic compound metabolic process//cellular homeostasis//regulation of biological quality//biosynthetic process//cell redox homeostasis//nitrogen compound metabolic process//pigment metabolic process//aromatic compound biosynthetic process//RNA processing//nucleobase-containing compound metabolic process//nucleic acid metabolic process//ncRNA processing//single-…	--	--	GO:0016491//GO:0036094//GO:0097159//GO:1901363//GO:0016628//GO:0050660//GO:0048037//GO:0004497//GO:0016705//GO:0016627//GO:0000166//GO:0043168//GO:0071949//GO:0009055//GO:0016667//GO:0003824//GO:0043115//GO:0015036//GO:0003674//GO:0005488//GO:0015035//GO:0050662//GO:1901265//GO:0004499//GO:0050661//GO:0043167//GO:0016709	oxidoreductase activity//small molecule binding//organic cyclic compound binding//heterocyclic compound binding//oxidoreductase activity, acting on the CH-CH group of donors, NAD or NADP as acceptor//flavin adenine dinucleotide binding//cofactor binding//monooxygenase activity//oxidoreductase activity, acting on paired donors, with incorporation or reduction of molecular oxygen//oxidoreductase ac…	ahpF; alkyl hydroperoxide reductase; K03387 alkyl hydroperoxide reductase subunit F [EC:1.6.4.-]	http://www.genome.jp/dbget-bin/www_bget?pae:PA0140	ahpF	alkyl hydroperoxide reductase
PA0141	NC_002516.2	-	160552	161448	897	940	985	806	396	360	343	429.148	461.923	404.081	135.6	146.371	120.403	431.717	134.125	314.02	1049.64	-1.741	7.064e-18	5.6859e-17	DOWN	--	--	--	--	--	--	hypothetical protein	http://www.genome.jp/dbget-bin/www_bget?pae:PA0141	-	hypothetical protein
PA0142	NC_002516.2	+	161906	163255	1350	160	150	117	255	257	296	48.5354	46.7394	38.9743	58.0182	69.4294	69.039	44.7497	65.4955	229.988	163.576	0.4916	0.032895	0.053919	FALSE	--	--	--	--	GO:0003674//GO:0016787//GO:0003824	molecular_function//hydrolase activity//catalytic activity	--	--	-	8-oxoguanine deaminase
PA0143	NC_002516.2	+	163363	164415	1053	746	581	519	100	73	89	290.123	232.099	221.649	29.1695	25.2836	26.6133	247.957	27.0221	74.2504	707.988	-3.2533	9.6797e-43	2.6084e-41	DOWN	--	--	--	--	--	--	nuh; nonspecific ribonucleoside hydrolase; K01239 purine nucleosidase [EC:3.2.2.1]	http://www.genome.jp/dbget-bin/www_bget?pae:PA0143	nuh	nonspecific ribonucleoside hydrolase
PA0144	NC_002516.2	-	164443	165069	627	148	131	119	24	11	21	96.6643	87.888	85.3504	11.7571	6.39837	10.546	89.9676	9.56717	15.6589	153.066	-3.2891	1.8726e-26	2.342e-25	DOWN	GO:1901575//GO:0046483//GO:1901361//GO:0008152//GO:0009987//GO:0071704//GO:0044248//GO:0009162//GO:0019439//GO:0009125//GO:0009159//GO:0009123//GO:0008150//GO:0044238//GO:0044237//GO:0046700//GO:0034641//GO:0044270//GO:0044710//GO:0006753//GO:0009056//GO:0046434//GO:0006725//GO:0055086//GO:0019637//GO:0006793//GO:1901360//GO:0034655//GO:1901292//GO:0006796//GO:0044281//GO:0006139//GO:0006807	organic substance catabolic process//heterocycle metabolic process//organic cyclic compound catabolic process//metabolic process//cellular process//organic substance metabolic process//cellular catabolic process//deoxyribonucleoside monophosphate metabolic process//aromatic compound catabolic process//nucleoside monophosphate catabolic process//deoxyribonucleoside monophosphate catabolic process/…	--	--	GO:0070694//GO:0016740//GO:0003674//GO:0050144//GO:0016763//GO:0016799//GO:0016787//GO:0003824//GO:0016757//GO:0016798	deoxyribonucleoside 5'-monophosphate N-glycosidase activity//transferase activity//molecular_function//nucleoside deoxyribosyltransferase activity//transferase activity, transferring pentosyl groups//hydrolase activity, hydrolyzing N-glycosyl compounds//hydrolase activity//catalytic activity//transferase activity, transferring glycosyl groups//hydrolase activity, acting on glycosyl bonds	hypothetical protein	http://www.genome.jp/dbget-bin/www_bget?pae:PA0144	-	hypothetical protein
PA0145	NC_002516.2	-	165219	165737	519	168	168	106	106	119	105	132.56	136.166	91.8469	62.7331	83.6226	63.7028	120.191	70.0195	94.7045	168.411	-0.83049	0.00040388	0.00093054	DOWN	GO:1901360//GO:0006793//GO:1901292//GO:0034655//GO:0006139//GO:0044281//GO:0006796//GO:0006807//GO:0009056//GO:0006753//GO:0046434//GO:0006725//GO:0019637//GO:0055086//GO:0009123//GO:0009125//GO:0009159//GO:0008150//GO:0044237//GO:0046700//GO:0044238//GO:0044270//GO:0034641//GO:0044710//GO:1901575//GO:0046483//GO:0008152//GO:1901361//GO:0071704//GO:0009987//GO:0044248//GO:0009162//GO:0019439	organic cyclic compound metabolic process//phosphorus metabolic process//nucleoside phosphate catabolic process//nucleobase-containing compound catabolic process//nucleobase-containing compound metabolic process//small molecule metabolic process//phosphate-containing compound metabolic process//nitrogen compound metabolic process//catabolic process//nucleoside phosphate metabolic process//organop…	--	--	GO:0003824//GO:0016757//GO:0016798//GO:0016799//GO:0016763//GO:0016787//GO:0050144//GO:0070694//GO:0016740//GO:0003674	catalytic activity//transferase activity, transferring glycosyl groups//hydrolase activity, acting on glycosyl bonds//hydrolase activity, hydrolyzing N-glycosyl compounds//transferase activity, transferring pentosyl groups//hydrolase activity//nucleoside deoxyribosyltransferase activity//deoxyribonucleoside 5'-monophosphate N-glycosidase activity//transferase activity//molecular_function	hypothetical protein	http://www.genome.jp/dbget-bin/www_bget?pae:PA0145	-	hypothetical protein
PA0146	NC_002516.2	+	165976	167073	1098	13	9	28	10	13	9	4.84856	3.44799	11.4678	2.79741	4.31802	2.58093	6.58813	3.23212	9.25781	20.0143	-1.1123	0.21979	0.29507	FALSE	--	--	GO:0005886//GO:0005623//GO:0016020//GO:0005575//GO:0071944//GO:0044464	plasma membrane//cell//membrane//cellular_component//cell periphery//cell part	--	--	--	--	-	hypothetical protein
PA0147	NC_002516.2	+	167146	168108	963	45	37	45	56	56	64	19.1363	16.1622	21.0142	17.8616	21.2083	20.9262	18.7709	19.9987	50.1033	49.2657	0.024323	0.9377	0.96557	FALSE	GO:0008152//GO:0008150//GO:0055114//GO:0044710	metabolic process//biological_process//oxidation-reduction process//single-organism metabolic process	--	--	GO:0016491//GO:0003824//GO:0003674	oxidoreductase activity//catalytic activity//molecular_function	--	--	-	oxidoreductase
PA0148	NC_002516.2	+	168213	169163	951	185	158	178	190	124	140	79.6642	69.8879	84.1716	61.3665	47.5538	46.3537	77.9079	51.758	128.749	201.707	-0.6477	0.0062166	0.011819	DOWN	--	--	--	--	GO:0003674//GO:0003824//GO:0019239	molecular_function//catalytic activity//deaminase activity	adenosine deaminase (EC:3.5.4.4); K01488 adenosine deaminase [EC:3.5.4.4]	http://www.genome.jp/dbget-bin/www_bget?pae:PA0148	-	adenosine deaminase
PA0149	NC_002516.2	+	169361	169906	546	19	9	11	111	169	180	14.2506	6.93387	9.05995	62.4437	112.886	103.805	10.0815	93.0446	131.697	14.961	3.1379	3.4435e-11	1.7089e-10	UP	GO:0006807//GO:0009653//GO:0048869//GO:0019438//GO:0080090//GO:0050793//GO:0006139//GO:2000112//GO:0006351//GO:0045595//GO:0090304//GO:0044763//GO:2001141//GO:1901360//GO:0010468//GO:0032502//GO:0060255//GO:0030154//GO:0006352//GO:0032774//GO:0048856//GO:0006725//GO:0048646//GO:0009058//GO:0034641//GO:0043934//GO:1901362//GO:1901576//GO:0022603//GO:0034645//GO:0044271//GO:0044238//GO:0051171//GO:…	nitrogen compound metabolic process//anatomical structure morphogenesis//cellular developmental process//aromatic compound biosynthetic process//regulation of primary metabolic process//regulation of developmental process//nucleobase-containing compound metabolic process//regulation of cellular macromolecule biosynthetic process//transcription, DNA-templated//regulation of cell differentiation//n…	GO:0005623//GO:0044464//GO:0005575//GO:0005737//GO:0005622//GO:0044424	cell//cell part//cellular_component//cytoplasm//intracellular//intracellular part	GO:0016987//GO:0003700//GO:0046872//GO:0097159//GO:1901363//GO:0043169//GO:0000990//GO:0043167//GO:0003676//GO:0001071//GO:0003674//GO:0005488//GO:0003677//GO:0000996//GO:0005509//GO:0000988	sigma factor activity//transcription factor activity, sequence-specific DNA binding//metal ion binding//organic cyclic compound binding//heterocyclic compound binding//cation binding//transcription factor activity, core RNA polymerase binding//ion binding//nucleic acid binding//nucleic acid binding transcription factor activity//molecular_function//binding//DNA binding//core DNA-dependent RNA pol…	ECF subfamily sigma-70 factor; K03088 RNA polymerase sigma-70 factor, ECF subfamily	http://www.genome.jp/dbget-bin/www_bget?pae:PA0149	-	ECF subfamily sigma-70 factor
PA0150	NC_002516.2	+	169903	170898	996	24	29	17	73	88	112	9.86788	12.248	7.67566	22.5124	32.2231	35.4075	9.93051	30.0477	77.596	26.6832	1.5401	2.4519e-06	7.6491e-06	UP	--	--	--	--	--	--	transmembrane sensor	http://www.genome.jp/dbget-bin/www_bget?pae:PA0150	-	transmembrane sensor
PA0151	NC_002516.2	+	171047	173434	2388	16	10	19	42	33	72	2.74383	1.76154	3.57804	5.40223	5.03992	9.49368	2.69447	6.64528	41.0496	17.6407	1.2185	0.0064321	0.012172	UP	GO:1901576//GO:0034645//GO:0044403//GO:0034641//GO:1901362//GO:0051171//GO:0034654//GO:0044237//GO:0044271//GO:0044238//GO:0010556//GO:0008150//GO:0006355//GO:0009059//GO:0044260//GO:0051701//GO:0010467//GO:0031323//GO:0018130//GO:0019222//GO:0043170//GO:0051817//GO:0051252//GO:0016070//GO:0044764//GO:0071704//GO:0050794//GO:0065007//GO:0050789//GO:0009987//GO:0031326//GO:0044249//GO:0044419//GO:…	organic substance biosynthetic process//cellular macromolecule biosynthetic process//symbiosis, encompassing mutualism through parasitism//cellular nitrogen compound metabolic process//organic cyclic compound biosynthetic process//regulation of nitrogen compound metabolic process//nucleobase-containing compound biosynthetic process//cellular metabolic process//cellular nitrogen compound biosynthe…	GO:0005575//GO:0019867//GO:0016020	cellular_component//outer membrane//membrane	GO:0003674//GO:0004872	molecular_function//receptor activity	TonB-dependent receptor; K02014 iron complex outermembrane recepter protein	http://www.genome.jp/dbget-bin/www_bget?pae:PA0151	-	TonB-dependent receptor
PA0152	NC_002516.2	+	173811	174638	828	45	40	25	46	57	66	22.2564	20.3215	13.578	17.0642	25.1066	25.0986	18.7186	22.4232	48.181	41.8305	0.20391	0.59816	0.68301	FALSE	GO:0010467//GO:0031323//GO:0018130//GO:0043170//GO:0019222//GO:0044260//GO:0009059//GO:0010556//GO:0008150//GO:0006355//GO:0044237//GO:0034654//GO:0051171//GO:0044238//GO:0044271//GO:0034645//GO:1901576//GO:1901362//GO:0034641//GO:0051234//GO:0046483//GO:0009889//GO:0019219//GO:0008152//GO:0006810//GO:0065007//GO:0050789//GO:0071704//GO:0050794//GO:0009987//GO:0031326//GO:0044249//GO:0016070//GO:…	gene expression//regulation of cellular metabolic process//heterocycle biosynthetic process//macromolecule metabolic process//regulation of metabolic process//cellular macromolecule metabolic process//macromolecule biosynthetic process//regulation of macromolecule biosynthetic process//biological_process//regulation of transcription, DNA-templated//cellular metabolic process//nucleobase-containin…	GO:0005575//GO:0044446//GO:0044430//GO:0043228//GO:0005856//GO:0044464//GO:0032991//GO:0044424//GO:0005622//GO:0043229//GO:0005882//GO:0043234//GO:0005623//GO:0043232//GO:0044422//GO:0043226//GO:0045111	cellular_component//intracellular organelle part//cytoskeletal part//non-membrane-bounded organelle//cytoskeleton//cell part//macromolecular complex//intracellular part//intracellular//intracellular organelle//intermediate filament//protein complex//cell//intracellular non-membrane-bounded organelle//organelle part//organelle//intermediate filament cytoskeleton	GO:0001071//GO:0005215//GO:0003674//GO:0003700	nucleic acid binding transcription factor activity//transporter activity//molecular_function//transcription factor activity, sequence-specific DNA binding	--	--	pcaQ	transcriptional regulator PcaQ
PA0153	NC_002516.2	+	174773	175492	720	8	6	6	8	7	11	4.55019	3.50546	3.74753	3.41284	3.54576	4.81057	3.93439	3.92306	7.33009	7.69322	-0.069758	1	1	FALSE	GO:0008152//GO:0009987//GO:0008150//GO:0055114//GO:0044710//GO:0044237//GO:0006725	metabolic process//cellular process//biological_process//oxidation-reduction process//single-organism metabolic process//cellular metabolic process//cellular aromatic compound metabolic process	--	--	GO:0003674//GO:0005488//GO:0043167//GO:0046914//GO:0043169//GO:0008199//GO:0003824//GO:0046872//GO:0005506	molecular_function//binding//ion binding//transition metal ion binding//cation binding//ferric iron binding//catalytic activity//metal ion binding//iron ion binding	--	--	pcaH	protocatechuate 3%2C4-dioxygenase subunit beta
PA0154	NC_002516.2	+	175503	176108	606	6	7	16	17	8	11	4.05463	4.85905	11.8734	8.61657	4.81461	5.71553	6.92901	6.38224	10.1367	11.5931	-0.19369	0.90851	0.94526	FALSE	GO:0006725//GO:0009987//GO:0008152//GO:0044710//GO:0044237//GO:0008150//GO:0055114	cellular aromatic compound metabolic process//cellular process//metabolic process//single-organism metabolic process//cellular metabolic process//biological_process//oxidation-reduction process	--	--	GO:0008199//GO:0046914//GO:0043169//GO:0003824//GO:0046872//GO:0005506//GO:0003674//GO:0005488//GO:0043167	ferric iron binding//transition metal ion binding//cation binding//catalytic activity//metal ion binding//iron ion binding//molecular_function//binding//ion binding	--	--	pcaG	protocatechuate 3%2C4-dioxygenase subunit alpha
PA0155	NC_002516.2	+	176315	177154	840	21	22	21	102	88	122	10.2379	11.0171	11.2426	37.2974	38.2074	45.7317	10.8326	40.4122	88.2533	24.7249	1.8357	8.8972e-09	3.6252e-08	UP	GO:1901576//GO:0044265//GO:0034645//GO:0034641//GO:1901362//GO:0034654//GO:0051171//GO:0044237//GO:0044271//GO:0044238//GO:0006355//GO:0010556//GO:0008150//GO:0044260//GO:0009059//GO:0009057//GO:0031323//GO:0010467//GO:0043170//GO:0019222//GO:0018130//GO:0019538//GO:0051252//GO:0006511//GO:0016070//GO:0009987//GO:0050789//GO:0065007//GO:0050794//GO:0071704//GO:0044257//GO:0044248//GO:0044249//GO:…	organic substance biosynthetic process//cellular macromolecule catabolic process//cellular macromolecule biosynthetic process//cellular nitrogen compound metabolic process//organic cyclic compound biosynthetic process//nucleobase-containing compound biosynthetic process//regulation of nitrogen compound metabolic process//cellular metabolic process//cellular nitrogen compound biosynthetic process/…	--	--	GO:0001071//GO:0003676//GO:0005488//GO:0003674//GO:0003677//GO:0031625//GO:0019899//GO:0044389//GO:0003700//GO:1901363//GO:0097159//GO:0005515	nucleic acid binding transcription factor activity//nucleic acid binding//binding//molecular_function//DNA binding//ubiquitin protein ligase binding//enzyme binding//ubiquitin-like protein ligase binding//transcription factor activity, sequence-specific DNA binding//heterocyclic compound binding//organic cyclic compound binding//protein binding	pcaR; transcriptional regulator PcaR; K02624 IclR family transcriptional regulator, pca regulon regulatory protein	http://www.genome.jp/dbget-bin/www_bget?pae:PA0155	pcaR	transcriptional regulator PcaR
PA0156	NC_002516.2	+	177307	178458	1152	461	534	483	204	184	200	163.878	194.991	188.547	54.3921	58.2518	54.6656	182.472	55.7698	167.447	570.861	-1.7694	1.3973e-16	1.0619e-15	DOWN	GO:0051179//GO:0051704//GO:0009405//GO:0008150//GO:0006810//GO:0051234	localization//multi-organism process//pathogenesis//biological_process//transport//establishment of localization	GO:0005575//GO:0005576	cellular_component//extracellular region	GO:0008200//GO:0016248//GO:0017080//GO:0005215//GO:0003674//GO:0016247//GO:0019871	ion channel inhibitor activity//channel inhibitor activity//sodium channel regulator activity//transporter activity//molecular_function//channel regulator activity//sodium channel inhibitor activity	resistance-nodulation-cell division (RND) efflux membrane fusion protein	http://www.genome.jp/dbget-bin/www_bget?pae:PA0156	-	resistance-nodulation-cell division (RND) efflux membrane fusion protein
PA0157	NC_002516.2	+	178455	179525	1071	193	174	167	65	44	74	73.7972	68.3417	70.1218	18.6415	14.9833	21.756	70.7535	18.4603	51.4251	205.81	-2.0008	5.742e-15	3.8682e-14	DOWN	GO:0008150//GO:0051234//GO:0006810//GO:0051179	biological_process//establishment of localization//transport//localization	--	--	GO:0005215//GO:0003674	transporter activity//molecular_function	resistance-nodulation-cell division (RND) efflux membrane fusion protein	http://www.genome.jp/dbget-bin/www_bget?pae:PA0157	-	resistance-nodulation-cell division (RND) efflux membrane fusion protein
PA0158	NC_002516.2	+	179522	182569	3048	917	957	853	308	277	344	123.204	132.076	125.852	31.038	33.1443	35.5369	127.044	33.2398	263.636	1051	-1.9951	3.381e-22	3.512e-21	DOWN	GO:0051179//GO:0008150//GO:0006810//GO:0051234	localization//biological_process//transport//establishment of localization	GO:0016020//GO:0005575	membrane//cellular_component	GO:0005215//GO:0003674	transporter activity//molecular_function	resistance-nodulation-cell division (RND) efflux transporter	http://www.genome.jp/dbget-bin/www_bget?pae:PA0158	-	resistance-nodulation-cell division (RND) efflux transporter
PA0159	NC_002516.2	+	182768	183706	939	128	143	140	128	80	125	55.8234	64.0614	67.0484	41.8699	31.0719	41.9161	62.3111	38.286	93.7009	159.087	-0.76368	0.0024713	0.0050439	DOWN	GO:0009987//GO:0050789//GO:0065007//GO:0050794//GO:0071704//GO:0044249//GO:0031326//GO:0051252//GO:0016070//GO:0019219//GO:0009889//GO:0046483//GO:0008152//GO:0034654//GO:0051171//GO:0044237//GO:0044271//GO:0044238//GO:1901576//GO:0034645//GO:0034641//GO:1901362//GO:0031323//GO:0010467//GO:0043170//GO:0019222//GO:0018130//GO:0006355//GO:0008150//GO:0010556//GO:0044260//GO:0009059//GO:0006725//GO:…	cellular process//regulation of biological process//biological regulation//regulation of cellular process//organic substance metabolic process//cellular biosynthetic process//regulation of cellular biosynthetic process//regulation of RNA metabolic process//RNA metabolic process//regulation of nucleobase-containing compound metabolic process//regulation of biosynthetic process//heterocycle metabol…	--	--	GO:0003674//GO:0001071//GO:0003700	molecular_function//nucleic acid binding transcription factor activity//transcription factor activity, sequence-specific DNA binding	transcriptional regulator	http://www.genome.jp/dbget-bin/www_bget?pae:PA0159	-	transcriptional regulator
PA0160	NC_002516.2	+	183822	184007	186	9	16	7	24	21	26	19.8153	36.1853	16.9243	39.6329	41.1766	44.0146	24.3083	41.6081	20.1457	12.1506	0.72944	0.16039	0.22406	FALSE	--	--	--	--	--	--	--	--	-	hypothetical protein
PA0162	NC_002516.2	+	184594	185928	1335	25	26	24	70	41	72	7.66886	8.19252	8.08455	16.1055	11.2007	16.982	7.98198	14.7627	51.3305	28.9379	0.82686	0.014105	0.02485	UP	GO:0051179//GO:0006810//GO:0051234//GO:0008150	localization//transport//establishment of localization//biological_process	GO:0044425//GO:0031224//GO:0016020//GO:0016021//GO:0005575	membrane part//intrinsic component of membrane//membrane//integral component of membrane//cellular_component	GO:0022857//GO:0015288//GO:0015267//GO:0003674//GO:0022829//GO:0022803//GO:0005215	transmembrane transporter activity//porin activity//channel activity//molecular_function//wide pore channel activity//passive transmembrane transporter activity//transporter activity	opdC; histidine porin OpdC	http://www.genome.jp/dbget-bin/www_bget?pae:PA0162	opdC	histidine porin OpdC
PA0163	NC_002516.2	-	185957	186754	798	126	135	116	147	128	173	64.6606	71.1634	65.3704	56.5812	58.4994	68.2621	67.0648	61.1142	126.817	145.181	-0.1951	0.43637	0.52834	FALSE	GO:0034654//GO:0051171//GO:0044237//GO:0044271//GO:0044238//GO:1901576//GO:0034645//GO:0034641//GO:1901362//GO:0031323//GO:0010467//GO:0043170//GO:0019222//GO:0018130//GO:0006355//GO:0010556//GO:0008150//GO:0044260//GO:0009059//GO:0009987//GO:0050789//GO:0065007//GO:0050794//GO:0071704//GO:0031326//GO:0044249//GO:0051252//GO:0016070//GO:0019219//GO:0009889//GO:0046483//GO:0008152//GO:0006139//GO:…	nucleobase-containing compound biosynthetic process//regulation of nitrogen compound metabolic process//cellular metabolic process//cellular nitrogen compound biosynthetic process//primary metabolic process//organic substance biosynthetic process//cellular macromolecule biosynthetic process//cellular nitrogen compound metabolic process//organic cyclic compound biosynthetic process//regulation of …	--	--	GO:0001071//GO:0043565//GO:0003676//GO:0003677//GO:0005488//GO:0003674//GO:0003700//GO:1901363//GO:0097159	nucleic acid binding transcription factor activity//sequence-specific DNA binding//nucleic acid binding//DNA binding//binding//molecular_function//transcription factor activity, sequence-specific DNA binding//heterocyclic compound binding//organic cyclic compound binding	--	--	-	transcriptional regulator
PA0164	NC_002516.2	+	186832	188448	1617	147	137	120	179	128	209	37.2288	35.6399	33.3731	34.0017	28.8698	40.698	35.414	34.5232	145.156	155.324	-0.097678	0.72126	0.79119	FALSE	GO:0008152//GO:0006082//GO:0071704//GO:0009987//GO:0043436//GO:1901564//GO:0008150//GO:0006575//GO:0044238//GO:0044237//GO:0044710//GO:0043603//GO:0034641//GO:0019752//GO:0006520//GO:0006790//GO:0006518//GO:0044281//GO:0006807//GO:0006749	metabolic process//organic acid metabolic process//organic substance metabolic process//cellular process//oxoacid metabolic process//organonitrogen compound metabolic process//biological_process//cellular modified amino acid metabolic process//primary metabolic process//cellular metabolic process//single-organism metabolic process//cellular amide metabolic process//cellular nitrogen compound meta…	--	--	GO:0003840//GO:0016740//GO:0016755//GO:0003674//GO:0016746//GO:0003824	gamma-glutamyltransferase activity//transferase activity//transferase activity, transferring amino-acyl groups//molecular_function//transferase activity, transferring acyl groups//catalytic activity	--	--	-	gamma-glutamyltranspeptidase
PA0165	NC_002516.2	+	189120	189956	837	9	22	16	70	39	58	4.40341	11.0566	8.59648	25.688	16.9935	21.8192	8.01884	21.5003	47.0075	18.1894	1.3698	0.00025961	0.00061675	UP	--	--	GO:0031975//GO:0005623//GO:0016020//GO:0009279//GO:0019867//GO:0030312//GO:0044462//GO:0030313//GO:0005575//GO:0071944//GO:0044464	envelope//cell//membrane//cell outer membrane//outer membrane//external encapsulating structure//external encapsulating structure part//cell envelope//cellular_component//cell periphery//cell part	--	--	hypothetical protein	http://www.genome.jp/dbget-bin/www_bget?pae:PA0165	-	hypothetical protein
PA0166	NC_002516.2	+	190198	191604	1407	8	2	5	7	4	4	2.32846	0.597945	1.59809	1.52814	1.03684	0.895164	1.50816	1.15338	4.25812	5.80096	-0.44608	0.67417	0.75195	FALSE	GO:0008150//GO:0055085//GO:0044699//GO:0009987//GO:0006810//GO:0051234//GO:0051179//GO:0044765//GO:0044763	biological_process//transmembrane transport//single-organism process//cellular process//transport//establishment of localization//localization//single-organism transport//single-organism cellular process	GO:0005575//GO:0016020	cellular_component//membrane	GO:0005215//GO:0003674	transporter activity//molecular_function	--	--	-	transporter
PA0167	NC_002516.2	+	191697	192362	666	115	161	96	244	211	276	70.7124	101.69	64.8221	112.531	115.545	130.488	79.0748	119.522	207.096	142.138	0.54301	0.020331	0.034745	UP	GO:0010629//GO:0009058//GO:0006725//GO:0032774//GO:0060255//GO:0010468//GO:0045892//GO:1901360//GO:0009892//GO:0009890//GO:2001141//GO:0045934//GO:0090304//GO:0006351//GO:2000112//GO:0006139//GO:0031324//GO:0080090//GO:0051172//GO:0019438//GO:0048523//GO:0006807//GO:0010558//GO:0010605//GO:0051253//GO:0046483//GO:0009889//GO:0019219//GO:0008152//GO:2000113//GO:0065007//GO:0050789//GO:0050794//GO:…	negative regulation of gene expression//biosynthetic process//cellular aromatic compound metabolic process//RNA biosynthetic process//regulation of macromolecule metabolic process//regulation of gene expression//negative regulation of transcription, DNA-templated//organic cyclic compound metabolic process//negative regulation of metabolic process//negative regulation of biosynthetic process//regu…	--	--	GO:1901363//GO:0097159//GO:0003677//GO:0003674//GO:0005488//GO:0003676	heterocyclic compound binding//organic cyclic compound binding//DNA binding//molecular_function//binding//nucleic acid binding	transcriptional regulator; K09017 TetR/AcrR family transcriptional regulator	http://www.genome.jp/dbget-bin/www_bget?pae:PA0167	-	transcriptional regulator
PA0168	NC_002516.2	+	192368	192958	591	70	90	55	76	65	104	48.5046	64.0591	41.8505	39.4988	40.1116	55.4093	51.4714	45.0066	69.0287	82.1219	-0.25057	0.36977	0.45865	FALSE	--	--	--	--	--	--	--	--	-	hypothetical protein
PA0169	NC_002516.2	-	192965	193672	708	6	13	7	109	56	130	3.47048	7.72388	4.44622	47.288	28.8469	57.8158	5.21353	44.6502	82.1565	9.95098	3.0455	2.3201e-08	8.981e-08	UP	--	--	--	--	--	--	hypothetical protein	http://www.genome.jp/dbget-bin/www_bget?pae:PA0169	-	hypothetical protein
PA0170	NC_002516.2	-	193799	194179	381	1	6	2	47	28	71	1.07485	6.62448	2.36065	37.8905	26.8026	58.6773	3.35333	41.1235	40.5846	3.41857	3.5695	5.0739e-07	1.6927e-06	UP	--	--	--	--	--	--	hypothetical protein	http://www.genome.jp/dbget-bin/www_bget?pae:PA0170	-	hypothetical protein
PA0171	NC_002516.2	-	194206	194748	543	3	2	1	81	36	55	2.26253	1.54937	0.828183	45.8187	24.1795	31.8933	1.54669	33.9638	48.3091	2.25996	4.4179	4.6658e-09	1.9495e-08	UP	--	--	--	--	--	--	hypothetical protein	http://www.genome.jp/dbget-bin/www_bget?pae:PA0171	-	hypothetical protein
PA0172	NC_002516.2	-	194757	196748	1992	40	29	18	363	366	407	8.22324	6.12399	4.06358	55.9726	67.0094	64.3342	6.13694	62.4387	323.657	32.9791	3.2948	2.6439e-35	5.0333e-34	UP	GO:0008150//GO:0023052//GO:0044700//GO:0009987//GO:0050794//GO:0065007//GO:0050789//GO:0044699//GO:0044763//GO:0051716//GO:0007165//GO:0007154//GO:0050896	biological_process//signaling//single organism signaling//cellular process//regulation of cellular process//biological regulation//regulation of biological process//single-organism process//single-organism cellular process//cellular response to stimulus//signal transduction//cell communication//response to stimulus	GO:0005575//GO:0016021//GO:0031224//GO:0016020//GO:0044425	cellular_component//integral component of membrane//intrinsic component of membrane//membrane//membrane part	GO:0003674//GO:0003824//GO:0060089//GO:0004871	molecular_function//catalytic activity//molecular transducer activity//signal transducer activity	hypothetical protein	http://www.genome.jp/dbget-bin/www_bget?pae:PA0172	-	hypothetical protein
PA0173	NC_002516.2	-	197011	198060	1050	124	144	104	1	3	7	48.362	57.6898	44.542	0.292529	1.04202	2.09916	50.1979	1.14457	3.07197	142.624	-5.5369	3.0099e-43	8.3946e-42	DOWN	GO:0051716//GO:0000160//GO:0044763//GO:0050896//GO:0042221//GO:0007165//GO:0006935//GO:0007154//GO:0009605//GO:0040011//GO:0008150//GO:0042330//GO:0044700//GO:0023052//GO:0044699//GO:0009987//GO:0065007//GO:0050789//GO:0050794	cellular response to stimulus//phosphorelay signal transduction system//single-organism cellular process//response to stimulus//response to chemical//signal transduction//chemotaxis//cell communication//response to external stimulus//locomotion//biological_process//taxis//single organism signaling//signaling//single-organism process//cellular process//biological regulation//regulation of biologic…	GO:0005623//GO:0044464//GO:0005575//GO:0005737//GO:0005622//GO:0044424	cell//cell part//cellular_component//cytoplasm//intracellular//intracellular part	GO:0000156//GO:0003824//GO:0016788//GO:0016787//GO:0004871//GO:0060089//GO:0008984//GO:0052689//GO:0003674//GO:0051723	phosphorelay response regulator activity//catalytic activity//hydrolase activity, acting on ester bonds//hydrolase activity//signal transducer activity//molecular transducer activity//protein-glutamate methylesterase activity//carboxylic ester hydrolase activity//molecular_function//protein methylesterase activity	chemotaxis-specific methylesterase (EC:3.1.1.61); K03412 two-component system, chemotaxis family, response regulator CheB [EC:3.1.1.61]	http://www.genome.jp/dbget-bin/www_bget?pae:PA0173	-	chemotaxis response regulator protein-glutamate methylesterase
PA0174	NC_002516.2	-	198080	198682	603	43	46	34	0	1	3	29.2027	32.0897	25.3564	0	0.604821	1.56654	28.883	0.723786	1.10745	47.1356	-5.4115	3.5833e-19	3.1182e-18	DOWN	GO:0050896//GO:0042221//GO:0006935//GO:0009605//GO:0042330//GO:0040011//GO:0008150	response to stimulus//response to chemical//chemotaxis//response to external stimulus//taxis//locomotion//biological_process	--	--	GO:0016811//GO:0003824//GO:0016787//GO:0050568//GO:0016810//GO:0003674	hydrolase activity, acting on carbon-nitrogen (but not peptide) bonds, in linear amides//catalytic activity//hydrolase activity//protein-glutamine glutaminase activity//hydrolase activity, acting on carbon-nitrogen (but not peptide) bonds//molecular_function	hypothetical protein; K03411 chemotaxis protein CheD [EC:3.5.1.44]	http://www.genome.jp/dbget-bin/www_bget?pae:PA0174	-	hypothetical protein
PA0175	NC_002516.2	-	198688	199530	843	349	339	334	8	5	8	169.539	169.16	178.174	2.91488	2.16315	2.98813	172.291	2.68872	5.90572	394.75	-6.0627	4.3841e-79	5.4344e-77	DOWN	GO:0008150//GO:0008152	biological_process//metabolic process	--	--	GO:0016740//GO:0003674//GO:0008168//GO:0016741//GO:0003824	transferase activity//molecular_function//methyltransferase activity//transferase activity, transferring one-carbon groups//catalytic activity	chemotaxis protein methyltransferase; K00575 chemotaxis protein methyltransferase CheR [EC:2.1.1.80]	http://www.genome.jp/dbget-bin/www_bget?pae:PA0175	-	chemotaxis protein methyltransferase
PA0176	NC_002516.2	-	199600	201639	2040	2048	1924	1744	37	25	35	411.123	396.735	384.452	5.57095	4.46945	5.40225	397.437	5.14755	27.3811	2200.38	-6.3284	2.3542e-134	2.6263e-131	DOWN	GO:1901576//GO:0034645//GO:0034641//GO:1901362//GO:0034654//GO:0051171//GO:0044237//GO:0046907//GO:0044271//GO:0044238//GO:0008150//GO:0010556//GO:0006355//GO:0044260//GO:0016192//GO:0009059//GO:0010467//GO:0031323//GO:0018130//GO:0043170//GO:0019222//GO:0023052//GO:0048193//GO:0051252//GO:0044700//GO:0016070//GO:0065007//GO:0050789//GO:0071704//GO:0050794//GO:0009987//GO:0044699//GO:0044249//GO:…	organic substance biosynthetic process//cellular macromolecule biosynthetic process//cellular nitrogen compound metabolic process//organic cyclic compound biosynthetic process//nucleobase-containing compound biosynthetic process//regulation of nitrogen compound metabolic process//cellular metabolic process//intracellular transport//cellular nitrogen compound biosynthetic process//primary metaboli…	GO:0005575//GO:0016021//GO:0031224//GO:0016020//GO:0044425	cellular_component//integral component of membrane//intrinsic component of membrane//membrane//membrane part	GO:0003674//GO:0004871//GO:0060089	molecular_function//signal transducer activity//molecular transducer activity	aer2; aerotaxis transducer Aer2; K03406 methyl-accepting chemotaxis protein	http://www.genome.jp/dbget-bin/www_bget?pae:PA0176	aer2	aerotaxis transducer Aer2
PA0177	NC_002516.2	-	201675	202160	486	373	357	348	1	5	6	314.3	308.999	322.01	0.632007	3.75213	3.88733	315.103	2.75716	3.44228	416.123	-6.9175	1.0253e-88	2.1996e-86	DOWN	GO:0007154//GO:0007165//GO:0006935//GO:0050896//GO:0042221//GO:0044763//GO:0051716//GO:0044699//GO:0009987//GO:0050794//GO:0050789//GO:0065007//GO:0044700//GO:0023052//GO:0042330//GO:0040011//GO:0008150//GO:0009605	cell communication//signal transduction//chemotaxis//response to stimulus//response to chemical//single-organism cellular process//cellular response to stimulus//single-organism process//cellular process//regulation of cellular process//regulation of biological process//biological regulation//single organism signaling//signaling//taxis//locomotion//biological_process//response to external stimulus	--	--	GO:0060089//GO:0004871//GO:0003674	molecular transducer activity//signal transducer activity//molecular_function	purine-binding chemotaxis protein; K03408 purine-binding chemotaxis protein CheW	http://www.genome.jp/dbget-bin/www_bget?pae:PA0177	-	purine-binding chemotaxis protein
PA0178	NC_002516.2	-	202147	204066	1920	2128	1971	2256	25	18	25	453.882	431.828	528.401	3.99942	3.41913	4.09992	471.37	3.83949	19.208	2465.43	-7.004	3.7848e-90	8.7966e-88	DOWN	GO:0040011//GO:0008150//GO:0042330//GO:0009605//GO:0044700//GO:0023052//GO:0044699//GO:0065007//GO:0050789//GO:0050794//GO:0009987//GO:0000160//GO:0044763//GO:0051716//GO:0007165//GO:0006935//GO:0007154//GO:0050896//GO:0042221	locomotion//biological_process//taxis//response to external stimulus//single organism signaling//signaling//single-organism process//biological regulation//regulation of biological process//regulation of cellular process//cellular process//phosphorelay signal transduction system//single-organism cellular process//cellular response to stimulus//signal transduction//chemotaxis//cell communication//…	GO:0005575//GO:0044464//GO:0005622//GO:0044424//GO:0005737//GO:0005623	cellular_component//cell part//intracellular//intracellular part//cytoplasm//cell	GO:0004672//GO:0016773//GO:0038023//GO:0003674//GO:0016740//GO:0003824//GO:0000155//GO:0016775//GO:0004872//GO:0060089//GO:0004673//GO:0016772//GO:0016301//GO:0004871	protein kinase activity//phosphotransferase activity, alcohol group as acceptor//signaling receptor activity//molecular_function//transferase activity//catalytic activity//phosphorelay sensor kinase activity//phosphotransferase activity, nitrogenous group as acceptor//receptor activity//molecular transducer activity//protein histidine kinase activity//transferase activity, transferring phosphorus…	two-component sensor; K03407 two-component system, chemotaxis family, sensor kinase CheA [EC:2.7.13.3]	http://www.genome.jp/dbget-bin/www_bget?pae:PA0178	-	two-component sensor
PA0179	NC_002516.2	-	204094	204459	366	3334	3369	3329	38	23	43	3730.41	3872.09	4090.33	31.8904	22.9187	36.9934	3897.61	30.6009	29.132	3877.89	-7.0565	1.2588e-162	3.5109e-159	DOWN	GO:0009987//GO:0050794//GO:0065007//GO:0050789//GO:0044699//GO:0023052//GO:0044700//GO:0008150//GO:0050896//GO:0007154//GO:0007165//GO:0051716//GO:0044763//GO:0000160	cellular process//regulation of cellular process//biological regulation//regulation of biological process//single-organism process//signaling//single organism signaling//biological_process//response to stimulus//cell communication//signal transduction//cellular response to stimulus//single-organism cellular process//phosphorelay signal transduction system	--	--	--	--	two-component response regulator; K03413 two-component system, chemotaxis family, response regulator CheY	http://www.genome.jp/dbget-bin/www_bget?pae:PA0179	-	two-component response regulator
PA0180	NC_002516.2	-	204657	205829	1173	716	765	893	53	24	48	249.97	274.34	342.357	13.8783	7.46204	12.8849	288.889	11.4084	34.9159	923.991	-4.7259	2.2112e-31	3.5647e-30	DOWN	GO:0008104//GO:0015031//GO:0044763//GO:0051179//GO:0051649//GO:0000226//GO:0051716//GO:0051641//GO:0045185//GO:0007010//GO:0007154//GO:0016043//GO:0065008//GO:0071840//GO:0007165//GO:0034453//GO:0070727//GO:0032507//GO:0050896//GO:0006886//GO:0051235//GO:0007017//GO:0007059//GO:0008150//GO:0046907//GO:0034613//GO:0006996//GO:0033036//GO:0045184//GO:0051234//GO:0006810//GO:0044699//GO:0008608//GO:…	protein localization//protein transport//single-organism cellular process//localization//establishment of localization in cell//microtubule cytoskeleton organization//cellular response to stimulus//cellular localization//maintenance of protein location//cytoskeleton organization//cell communication//cellular component organization//regulation of biological quality//cellular component organization…	GO:0043234//GO:0043227//GO:0005623//GO:0000228//GO:0016020//GO:0005819//GO:0000776//GO:0044454//GO:0031974//GO:0000794//GO:0043231//GO:0043232//GO:0042729//GO:0000780//GO:0000775//GO:0044428//GO:0044427//GO:0044422//GO:0043226//GO:0070013//GO:0031981//GO:0005575//GO:0044446//GO:0000777//GO:0043233//GO:0044430//GO:0043228//GO:0000778//GO:0005856//GO:0015630//GO:0072686//GO:0044464//GO:0000940//GO:…	protein complex//membrane-bounded organelle//cell//nuclear chromosome//membrane//spindle//kinetochore//nuclear chromosome part//membrane-enclosed lumen//condensed nuclear chromosome//intracellular membrane-bounded organelle//intracellular non-membrane-bounded organelle//DASH complex//condensed nuclear chromosome, centromeric region//chromosome, centromeric region//nuclear part//chromosomal part//…	GO:0060089//GO:0004871//GO:0003674	molecular transducer activity//signal transducer activity//molecular_function	cttP; chemotactic transducer for trichloroethylene CttP; K03406 methyl-accepting chemotaxis protein	http://www.genome.jp/dbget-bin/www_bget?pae:PA0180	cttP	trichloroethylene chemotactic transducer CttP
PA0181	NC_002516.2	-	206022	206954	933	37	47	43	143	143	134	16.2402	21.1905	20.7259	47.0774	55.8983	45.223	19.3855	49.3996	120.188	49.1415	1.2903	3.135e-06	9.6508e-06	UP	GO:0051252//GO:0016070//GO:0050789//GO:0065007//GO:0071704//GO:0050794//GO:0009987//GO:0031326//GO:0044249//GO:0008152//GO:0019219//GO:0046483//GO:0009889//GO:1901576//GO:0034645//GO:0034641//GO:1901362//GO:0034654//GO:0051171//GO:0044237//GO:0044271//GO:0044238//GO:0008150//GO:0010556//GO:0006355//GO:0044260//GO:0009059//GO:0010467//GO:0031323//GO:0018130//GO:0043170//GO:0019222//GO:0060255//GO:…	regulation of RNA metabolic process//RNA metabolic process//regulation of biological process//biological regulation//organic substance metabolic process//regulation of cellular process//cellular process//regulation of cellular biosynthetic process//cellular biosynthetic process//metabolic process//regulation of nucleobase-containing compound metabolic process//heterocycle metabolic process//regul…	--	--	GO:0003674//GO:0001071//GO:0003700	molecular_function//nucleic acid binding transcription factor activity//transcription factor activity, sequence-specific DNA binding	transcriptional regulator	http://www.genome.jp/dbget-bin/www_bget?pae:PA0181	-	transcriptional regulator
PA0182	NC_002516.2	+	207071	207823	753	15	12	19	57	33	51	8.15771	6.70366	11.3471	23.2508	15.9832	21.3261	8.73615	20.1867	39.6652	18.0066	1.1393	0.0029306	0.0059163	UP	GO:0008150//GO:0008152	biological_process//metabolic process	--	--	GO:0003824//GO:0048037//GO:0016491//GO:0050662//GO:0003674//GO:0005488	catalytic activity//cofactor binding//oxidoreductase activity//coenzyme binding//molecular_function//binding	3-ketoacyl-ACP reductase (EC:1.1.1.100); K00059 3-oxoacyl-[acyl-carrier protein] reductase [EC:1.1.1.100]	http://www.genome.jp/dbget-bin/www_bget?pae:PA0182	-	3-ketoacyl-ACP reductase
PA0183	NC_002516.2	-	207923	209533	1611	47	32	37	30	23	24	11.9474	8.35565	10.3284	5.71984	5.20687	4.69086	10.2105	5.20585	21.9122	44.7537	-1.0303	0.0050299	0.0097217	DOWN	GO:0008150//GO:0008152	biological_process//metabolic process	--	--	GO:0008484//GO:0003674//GO:0003824//GO:0016788//GO:0016787	sulfuric ester hydrolase activity//molecular_function//catalytic activity//hydrolase activity, acting on ester bonds//hydrolase activity	atsA; arylsulfatase; K01130 arylsulfatase [EC:3.1.6.1]	http://www.genome.jp/dbget-bin/www_bget?pae:PA0183	atsA	arylsulfatase
PA0184	NC_002516.2	-	209621	210460	840	10	7	4	12	5	4	4.8752	3.50546	2.14144	4.38793	2.17088	1.4994	3.50737	2.68607	5.95818	7.93982	-0.41423	0.59198	0.67763	FALSE	GO:0008152//GO:0008150	metabolic process//biological_process	--	--	GO:0016301//GO:0016772//GO:0016787//GO:1901363//GO:0097159//GO:0036094//GO:0019001//GO:0003924//GO:0016462//GO:0032559//GO:0000166//GO:0043168//GO:0017076//GO:0016818//GO:0043531//GO:0001882//GO:0003824//GO:0016740//GO:0003677//GO:1901265//GO:0030554//GO:0017111//GO:0032550//GO:0003674//GO:0032555//GO:0005488//GO:0032549//GO:0016817//GO:0005525//GO:0016887//GO:0035639//GO:0043167//GO:0032553//GO:…	kinase activity//transferase activity, transferring phosphorus-containing groups//hydrolase activity//heterocyclic compound binding//organic cyclic compound binding//small molecule binding//guanyl nucleotide binding//GTPase activity//pyrophosphatase activity//adenyl ribonucleotide binding//nucleotide binding//anion binding//purine nucleotide binding//hydrolase activity, acting on acid anhydrides,…	--	--	-	ABC transporter ATP-binding protein
PA0185	NC_002516.2	-	210457	212073	1617	41	44	44	34	29	35	10.3836	11.4464	12.2368	6.45843	6.54082	6.81545	11.3556	6.6049	27.8189	49.9364	-0.84403	0.015825	0.027585	DOWN	GO:0051234//GO:0006810//GO:0008150//GO:0051179	establishment of localization//transport//biological_process//localization	GO:0005575//GO:0016020	cellular_component//membrane	--	--	ABC transporter permease; K15554 sulfonate transport system permease protein	http://www.genome.jp/dbget-bin/www_bget?pae:PA0185	-	ABC transporter permease
PA0186	NC_002516.2	+	212340	213401	1062	22	10	12	26	12	23	8.48341	3.96097	5.08139	7.51981	4.12098	6.8193	5.84192	6.15336	17.0561	16.8546	0.017147	0.99757	1	FALSE	--	--	--	--	--	--	--	--	-	ABC transporter
PA0187	NC_002516.2	+	213819	214634	816	29	26	26	4	14	7	14.5539	13.4032	14.3288	1.50566	6.25723	2.70112	14.0953	3.48801	7.38792	31.2586	-2.081	9.4792e-06	2.7326e-05	DOWN	GO:0044419//GO:0008152//GO:0044764//GO:0009987//GO:0008150//GO:0055114//GO:0044403//GO:0044710//GO:0051704//GO:0019058//GO:0016032	interspecies interaction between organisms//metabolic process//multi-organism cellular process//cellular process//biological_process//oxidation-reduction process//symbiosis, encompassing mutualism through parasitism//single-organism metabolic process//multi-organism process//viral life cycle//viral process	GO:0005575//GO:0044423//GO:0019031//GO:0036338//GO:0019012	cellular_component//virion part//viral envelope//viral membrane//virion	GO:0003674//GO:0005488//GO:0043167//GO:0046914//GO:0043169//GO:0016491//GO:0003824//GO:0005506//GO:0046872	molecular_function//binding//ion binding//transition metal ion binding//cation binding//oxidoreductase activity//catalytic activity//iron ion binding//metal ion binding	hypothetical protein	http://www.genome.jp/dbget-bin/www_bget?pae:PA0187	-	hypothetical protein
PA0188	NC_002516.2	+	214631	215512	882	22	21	20	10	22	15	10.2147	10.0156	10.1974	3.48249	9.097	5.355	10.1426	5.97816	13.6911	24.2986	-0.82763	0.064012	0.0988	FALSE	GO:0008150//GO:0051707//GO:0042742//GO:0006810//GO:0008219//GO:0051234//GO:0055085//GO:0009607//GO:0009987//GO:0044699//GO:0044763//GO:0006950//GO:0044765//GO:0050829//GO:0016265//GO:0009617//GO:0051179//GO:0006952//GO:0051704//GO:0019835//GO:0050896	biological_process//response to other organism//defense response to bacterium//transport//cell death//establishment of localization//transmembrane transport//response to biotic stimulus//cellular process//single-organism process//single-organism cellular process//response to stress//single-organism transport//defense response to Gram-negative bacterium//death//response to bacterium//localization/…	GO:0005575//GO:0016021//GO:0031224//GO:0016020//GO:0044425	cellular_component//integral component of membrane//intrinsic component of membrane//membrane//membrane part	--	--	--	--	-	hypothetical protein
PA0189	NC_002516.2	-	215550	216908	1359	15	12	9	11	6	13	4.52006	3.71439	2.97817	2.48617	1.61019	3.01204	3.73754	2.36947	8.37008	13.7395	-0.71501	0.2408	0.31904	FALSE	GO:0051234//GO:0006810//GO:0008150//GO:0051179	establishment of localization//transport//biological_process//localization	GO:0016021//GO:0005575//GO:0044425//GO:0016020//GO:0031224	integral component of membrane//cellular_component//membrane part//membrane//intrinsic component of membrane	GO:0022829//GO:0003674//GO:0022803//GO:0005215//GO:0022857//GO:0015267//GO:0015288	wide pore channel activity//molecular_function//passive transmembrane transporter activity//transporter activity//transmembrane transporter activity//channel activity//porin activity	--	--	-	porin
PA0190	NC_002516.2	+	217156	217881	726	18	33	23	20	19	17	10.1533	19.1207	14.2468	8.46158	9.54467	7.37308	14.5069	8.45978	16.0337	28.5081	-0.83026	0.051728	0.081531	FALSE	--	--	--	--	--	--	--	--	-	acid phosphatase
PA0191	NC_002516.2	-	217905	218822	918	29	34	36	37	37	51	12.9368	15.5798	17.6354	12.3799	14.6995	17.493	15.384	14.8575	35.4003	38.4569	-0.11948	0.79917	0.85677	FALSE	GO:0008152//GO:0019219//GO:0009889//GO:0046483//GO:0051252//GO:0016070//GO:0009987//GO:0050789//GO:0065007//GO:0071704//GO:0050794//GO:0044249//GO:0031326//GO:0006355//GO:0008150//GO:0010556//GO:0044260//GO:0009059//GO:0031323//GO:0010467//GO:0043170//GO:0019222//GO:0018130//GO:1901576//GO:0034645//GO:0034641//GO:1901362//GO:0034654//GO:0051171//GO:0044237//GO:0044271//GO:0044238//GO:0009058//GO:…	metabolic process//regulation of nucleobase-containing compound metabolic process//regulation of biosynthetic process//heterocycle metabolic process//regulation of RNA metabolic process//RNA metabolic process//cellular process//regulation of biological process//biological regulation//organic substance metabolic process//regulation of cellular process//cellular biosynthetic process//regulation of …	--	--	GO:0003674//GO:0001071//GO:0003700	molecular_function//nucleic acid binding transcription factor activity//transcription factor activity, sequence-specific DNA binding	--	--	-	transcriptional regulator
PA0192	NC_002516.2	+	219172	221544	2373	10	8	10	10	10	17	1.72574	1.41814	1.89508	1.29438	1.5369	2.25573	1.67965	1.69567	10.4152	10.8665	-0.061203	1	1	FALSE	GO:0008150//GO:0006810//GO:0051234//GO:0051179	biological_process//transport//establishment of localization//localization	GO:0005575//GO:0016020	cellular_component//membrane	GO:0003674//GO:0004872	molecular_function//receptor activity	--	--	-	TonB-dependent receptor
PA0193	NC_002516.2	+	221585	222487	903	6	4	3	5	4	8	2.72104	1.86336	1.49403	1.70075	1.61553	2.78958	2.02615	2.03529	4.75891	4.94665	-0.055819	1	1	FALSE	GO:0008152//GO:0008150//GO:0055114//GO:0044710	metabolic process//biological_process//oxidation-reduction process//single-organism metabolic process	--	--	GO:0003674//GO:0016491//GO:0003824	molecular_function//oxidoreductase activity//catalytic activity	--	--	-	hypothetical protein
PA0194	NC_002516.2	+	222555	223454	900	11	9	6	6	4	5	5.00521	4.20655	2.99802	2.0477	1.62092	1.7493	4.06993	1.80597	4.245	9.89285	-1.2206	0.09896	0.14634	FALSE	GO:0008150//GO:0055114//GO:0044710//GO:0008152	biological_process//oxidation-reduction process//single-organism metabolic process//metabolic process	--	--	GO:0003674//GO:0003824//GO:0016491	molecular_function//catalytic activity//oxidoreductase activity	--	--	-	hypothetical protein
PA0195	NC_002516.2	+	224101	225603	1428	604	576	940	152	119	130	173.213	169.676	296.023	32.6944	30.3923	28.665	212.971	30.5839	114.017	833.716	-2.8703	4.5404e-06	1.3675e-05	DOWN	GO:0006139//GO:0005996//GO:0051716//GO:0006807//GO:0046365//GO:0044724//GO:1901360//GO:0019318//GO:0009966//GO:0016052//GO:0044763//GO:0090304//GO:0006725//GO:0006259//GO:0050896//GO:0032196//GO:0006006//GO:0006313//GO:0007154//GO:0006310//GO:0009056//GO:0006091//GO:0007165//GO:0010646//GO:0006007//GO:0044238//GO:0044237//GO:0034641//GO:0023051//GO:0044710//GO:0044723//GO:0043170//GO:0055114//GO:…	nucleobase-containing compound metabolic process//monosaccharide metabolic process//cellular response to stimulus//nitrogen compound metabolic process//monosaccharide catabolic process//single-organism carbohydrate catabolic process//organic cyclic compound metabolic process//hexose metabolic process//regulation of signal transduction//carbohydrate catabolic process//single-organism cellular proc…	GO:0016020//GO:0031224//GO:0044425//GO:0005575//GO:0016021	membrane//intrinsic component of membrane//membrane part//cellular_component//integral component of membrane	GO:0000166//GO:0003824//GO:0016772//GO:0016301//GO:0097159//GO:0036094//GO:0016491//GO:1901363//GO:0004618//GO:0048037//GO:0050662//GO:0016774//GO:0016740//GO:1901265//GO:0005488//GO:0003674//GO:0051287	nucleotide binding//catalytic activity//transferase activity, transferring phosphorus-containing groups//kinase activity//organic cyclic compound binding//small molecule binding//oxidoreductase activity//heterocyclic compound binding//phosphoglycerate kinase activity//cofactor binding//coenzyme binding//phosphotransferase activity, carboxyl group as acceptor//transferase activity//nucleoside phos…	pntAA; NAD(P) transhydrogenase subunit alpha; K00324 NAD(P) transhydrogenase subunit alpha [EC:1.6.1.2]	http://www.genome.jp/dbget-bin/www_bget?pae:PA0195	pntAB	NAD(P) transhydrogenase subunit alpha
PA0196	NC_002516.2	+	225603	227039	1437	440	461	406	148	128	138	125.391	134.949	127.056	31.6346	32.4861	30.2384	129.132	31.453	117.871	503.554	-2.0949	2.2179e-21	2.221e-20	DOWN	GO:0008152//GO:0055114//GO:0008150//GO:0044710	metabolic process//oxidation-reduction process//biological_process//single-organism metabolic process	GO:0044425//GO:0016020//GO:0031224//GO:0016021//GO:0005575	membrane part//membrane//intrinsic component of membrane//integral component of membrane//cellular_component	GO:0043169//GO:0048037//GO:0008750//GO:0030976//GO:1901363//GO:0016491//GO:0036094//GO:0097159//GO:0016652//GO:1901681//GO:0046872//GO:0003824//GO:0000166//GO:0043168//GO:0008746//GO:0019842//GO:1901265//GO:0050662//GO:0003674//GO:0005488//GO:0043167//GO:0050661//GO:0000287//GO:0016651	cation binding//cofactor binding//NAD(P)+ transhydrogenase (AB-specific) activity//thiamine pyrophosphate binding//heterocyclic compound binding//oxidoreductase activity//small molecule binding//organic cyclic compound binding//oxidoreductase activity, acting on NAD(P)H, NAD(P) as acceptor//sulfur compound binding//metal ion binding//catalytic activity//nucleotide binding//anion binding//NAD(P)+ …	pntB; pyridine nucleotide transhydrogenase subunit beta; K00325 NAD(P) transhydrogenase subunit beta [EC:1.6.1.2]	http://www.genome.jp/dbget-bin/www_bget?pae:PA0196	pntB	pyridine nucleotide transhydrogenase subunit beta
PA0197	NC_002516.2	+	227382	228194	813	4	3	7	3	0	3	2.01484	1.55223	3.87198	1.13341	0	1.1619	2.47969	0.765104	1.62043	5.55349	-1.777	0.13458	0.19228	FALSE	GO:0006810//GO:0051234//GO:0008150//GO:0051179	transport//establishment of localization//biological_process//localization	--	--	--	--	--	--	tonB2	transporter TonB
PA0198	NC_002516.2	+	228223	228942	720	2	1	1	3	2	8	1.13755	0.584243	0.624588	1.27981	1.01308	3.4986	0.782126	1.9305	3.57182	1.52675	1.2262	0.38069	0.4697	FALSE	GO:0008150//GO:0051234//GO:0006810//GO:0051179	biological_process//establishment of localization//transport//localization	GO:0005575//GO:0016020	cellular_component//membrane	GO:0005215//GO:0003674//GO:0008565//GO:0022892	transporter activity//molecular_function//protein transporter activity//substrate-specific transporter activity	--	--	exbB1	transporter ExbB
PA0199	NC_002516.2	+	228944	229345	402	12	3	4	0	4	8	12.2244	3.13921	4.47466	0	3.62893	6.26615	6.61276	3.29836	3.37577	7.20793	-1.0944	0.31966	0.40599	FALSE	GO:0006810//GO:0051234//GO:0008150//GO:0051179	transport//establishment of localization//biological_process//localization	GO:0005575//GO:0016020	cellular_component//membrane	GO:0003674//GO:0005215	molecular_function//transporter activity	--	--	exbD1	biopolymer transport protein ExbD
PA0200	NC_002516.2	-	229526	229738	213	943	724	917	1174	432	1839	1813.03	1429.83	1936.05	1692.96	739.687	2718.56	1726.3	1717.07	946.271	1002.48	-0.083248	0.95382	0.9782	FALSE	--	--	--	--	--	--	--	--	-	hypothetical protein
PA0201	NC_002516.2	+	229954	230535	582	95	96	78	191	126	248	66.8456	69.3863	60.2695	100.802	78.9572	134.173	65.5005	104.644	158.119	103.305	0.61409	0.012061	0.021576	UP	GO:0031323//GO:0010467//GO:0019222//GO:0043170//GO:0018130//GO:0006355//GO:0010556//GO:0008150//GO:0009059//GO:0044260//GO:0006357//GO:0051171//GO:0034654//GO:0044237//GO:0044271//GO:0044238//GO:1901576//GO:0034645//GO:0034641//GO:1901362//GO:0019219//GO:0009889//GO:0046483//GO:0008152//GO:0009987//GO:0050794//GO:0071704//GO:0065007//GO:0050789//GO:0044249//GO:0031326//GO:0051252//GO:0016070//GO:…	regulation of cellular metabolic process//gene expression//regulation of metabolic process//macromolecule metabolic process//heterocycle biosynthetic process//regulation of transcription, DNA-templated//regulation of macromolecule biosynthetic process//biological_process//macromolecule biosynthetic process//cellular macromolecule metabolic process//regulation of transcription from RNA polymerase …	GO:0043233//GO:0044446//GO:0005575//GO:0031981//GO:0070013//GO:0044464//GO:0032991//GO:0044424//GO:0005622//GO:0005634//GO:0043229//GO:0043227//GO:0043234//GO:0005623//GO:0016592//GO:0043231//GO:0031974//GO:0044451//GO:0005654//GO:0044428//GO:0043226//GO:0044422	organelle lumen//intracellular organelle part//cellular_component//nuclear lumen//intracellular organelle lumen//cell part//macromolecular complex//intracellular part//intracellular//nucleus//intracellular organelle//membrane-bounded organelle//protein complex//cell//mediator complex//intracellular membrane-bounded organelle//membrane-enclosed lumen//nucleoplasm part//nucleoplasm//nuclear part//o…	GO:0003712//GO:0000988//GO:0003674//GO:0003824//GO:0000989//GO:0001104//GO:0016787//GO:0001076	transcription cofactor activity//transcription factor activity, protein binding//molecular_function//catalytic activity//transcription factor activity, transcription factor binding//RNA polymerase II transcription cofactor activity//hydrolase activity//transcription factor activity, RNA polymerase II transcription factor binding	hypothetical protein; K07002	http://www.genome.jp/dbget-bin/www_bget?pae:PA0201	-	hypothetical protein
PA0202	NC_002516.2	-	230543	232000	1458	14	9	4	7	9	8	3.93226	2.59663	1.23375	1.47468	2.25128	1.7277	2.58755	1.81789	6.89675	10.1399	-0.55605	0.38156	0.47056	FALSE	--	--	--	--	GO:0016829//GO:0003824//GO:0003674	lyase activity//catalytic activity//molecular_function	--	--	-	amidase
PA0203	NC_002516.2	-	232066	233100	1035	3	3	1	1	9	4	1.18701	1.21929	0.434496	0.296768	3.17137	1.2169	0.94693	1.56168	4.18292	2.62635	0.67145	0.69682	0.77136	FALSE	GO:0008150//GO:0051234//GO:0006810//GO:0051179	biological_process//establishment of localization//transport//localization	--	--	GO:0005215//GO:0003674	transporter activity//molecular_function	--	--	-	ABC transporter
PA0204	NC_002516.2	-	233123	233932	810	2	1	1	7	2	9	1.01115	0.519327	0.555189	2.65443	0.900511	3.4986	0.695223	2.35118	4.94185	1.52675	1.6946	0.15607	0.21901	FALSE	GO:0051179//GO:0051234//GO:0006810//GO:0008150	localization//establishment of localization//transport//biological_process	GO:0016020//GO:0005575	membrane//cellular_component	--	--	--	--	-	ABC transporter permease
PA0205	NC_002516.2	-	233929	234849	921	0	1	4	3	5	6	0	0.456737	1.95311	1.00051	1.97995	2.0513	0.803282	1.67725	3.99554	2.07326	0.94649	0.4235	0.51499	FALSE	GO:0008150//GO:0051234//GO:0006810//GO:0051179	biological_process//establishment of localization//transport//localization	GO:0005575//GO:0016020	cellular_component//membrane	--	--	--	--	-	ABC transporter permease
PA0206	NC_002516.2	-	234875	235987	1113	14	4	14	17	17	17	5.15116	1.51179	5.65664	4.6915	5.57055	4.80939	4.10653	5.02381	14.57	12.5752	0.21242	0.69805	0.77195	FALSE	GO:0051179//GO:0006810//GO:0051234//GO:0008150	localization//transport//establishment of localization//biological_process	GO:0044425//GO:0016020//GO:0043234//GO:0032991//GO:0005575//GO:0043190	membrane part//membrane//protein complex//macromolecular complex//cellular_component//ATP-binding cassette (ABC) transporter complex	GO:0036094//GO:0019001//GO:0097159//GO:1901363//GO:0016820//GO:0016787//GO:0016462//GO:0022857//GO:0003924//GO:0017076//GO:0000166//GO:0043168//GO:0032559//GO:0003824//GO:0001882//GO:0043531//GO:0016818//GO:0032549//GO:0032555//GO:0003674//GO:0005488//GO:0017111//GO:0032550//GO:1901265//GO:0030554//GO:0035639//GO:0005525//GO:0016887//GO:0016817//GO:0032553//GO:0043167//GO:0005215//GO:0005524//GO:…	small molecule binding//guanyl nucleotide binding//organic cyclic compound binding//heterocyclic compound binding//hydrolase activity, acting on acid anhydrides, catalyzing transmembrane movement of substances//hydrolase activity//pyrophosphatase activity//transmembrane transporter activity//GTPase activity//purine nucleotide binding//nucleotide binding//anion binding//adenyl ribonucleotide bindi…	--	--	-	spermidine/putrescine ABC transporter ATP-binding protein
PA0207	NC_002516.2	+	236218	237111	894	99	130	93	160	111	165	45.3492	61.169	46.7812	54.9719	45.2824	58.1143	51.0998	52.7895	122.918	123.631	-0.0083397	1	1	FALSE	GO:0018130//GO:0043170//GO:0019222//GO:0010467//GO:0031323//GO:0010556//GO:0008150//GO:0006355//GO:0044260//GO:0009059//GO:0044271//GO:0044238//GO:0034654//GO:0051171//GO:0044237//GO:0034641//GO:1901362//GO:1901576//GO:0034645//GO:0019219//GO:0046483//GO:0009889//GO:0008152//GO:0031326//GO:0044249//GO:0050789//GO:0065007//GO:0071704//GO:0050794//GO:0009987//GO:0051252//GO:0016070//GO:1901360//GO:…	heterocycle biosynthetic process//macromolecule metabolic process//regulation of metabolic process//gene expression//regulation of cellular metabolic process//regulation of macromolecule biosynthetic process//biological_process//regulation of transcription, DNA-templated//cellular macromolecule metabolic process//macromolecule biosynthetic process//cellular nitrogen compound biosynthetic process/…	--	--	GO:0001071//GO:0003674//GO:0003700	nucleic acid binding transcription factor activity//molecular_function//transcription factor activity, sequence-specific DNA binding	--	--	-	transcriptional regulator
PA0208	NC_002516.2	+	237232	238896	1665	853	461	528	25	22	33	209.801	116.47	142.609	4.61194	4.81895	6.24074	156.293	5.22388	22.5838	707.113	-4.9686	2.4096e-16	1.8017e-15	DOWN	--	--	--	--	--	--	mdcA; malonate decarboxylase subunit alpha; K13929 malonate decarboxylase alpha subunit [EC:2.3.1.187]	http://www.genome.jp/dbget-bin/www_bget?pae:PA0208	mdcA	malonate decarboxylase subunit alpha
PA0209	NC_002516.2	+	238896	239777	882	263	126	142	4	5	8	122.112	60.0935	72.4012	1.39299	2.0675	2.856	84.869	2.1055	4.7992	203.234	-5.4042	1.274e-11	6.5314e-11	DOWN	GO:0016310//GO:0006796//GO:0006793//GO:0009987//GO:0008152//GO:0044237//GO:0008150	phosphorylation//phosphate-containing compound metabolic process//phosphorus metabolic process//cellular process//metabolic process//cellular metabolic process//biological_process	--	--	GO:0016772//GO:0097159//GO:0036094//GO:1901363//GO:0032559//GO:0000166//GO:0043168//GO:0017076//GO:0016780//GO:0003824//GO:0046917//GO:0001882//GO:0016740//GO:1901265//GO:0030554//GO:0003674//GO:0032555//GO:0005488//GO:0032549//GO:0032550//GO:0035639//GO:0043167//GO:0032553//GO:0005524//GO:0001883	transferase activity, transferring phosphorus-containing groups//organic cyclic compound binding//small molecule binding//heterocyclic compound binding//adenyl ribonucleotide binding//nucleotide binding//anion binding//purine nucleotide binding//phosphotransferase activity, for other substituted phosphate groups//catalytic activity//triphosphoribosyl-dephospho-CoA synthase activity//nucleoside bi…	triphosphoribosyl-dephospho-CoA synthase (EC:2.7.8.25); K13930 triphosphoribosyl-dephospho-CoA synthase [EC:2.4.2.52]	http://www.genome.jp/dbget-bin/www_bget?pae:PA0209	-	2-(5''-triphosphoribosyl)-3'-dephosphocoenzyme-A synthase
PA0210	NC_002516.2	+	239779	240078	300	12	10	9	0	0	0	16.3807	14.0218	13.4911	0	0	0	14.6312	0	0	11.9062	#NAME?	5.2018e-07	1.7333e-06	DOWN	--	--	--	--	--	--	mdcC; malonate decarboxylase subunit delta; K13931 malonate decarboxylase delta subunit	http://www.genome.jp/dbget-bin/www_bget?pae:PA0210	mdcC	malonate decarboxylase acyl carrier protein
PA0211	NC_002516.2	+	240071	240934	864	225	111	127	8	5	10	106.645	54.0424	66.1022	2.84403	2.11057	3.64437	75.5966	2.86633	6.43274	177.398	-4.7854	3.2516e-11	1.6165e-10	DOWN	GO:0000003//GO:0044699//GO:0032504//GO:0007283//GO:0044702//GO:0008150//GO:0032501//GO:0048609//GO:0048232//GO:0022414//GO:0007276//GO:0019953	reproduction//single-organism process//multicellular organism reproduction//spermatogenesis//single organism reproductive process//biological_process//multicellular organismal process//multicellular organismal reproductive process//male gamete generation//reproductive process//gamete generation//sexual reproduction	--	--	--	--	mdcD; malonate decarboxylase subunit beta; K13932 malonate decarboxylase beta subunit [EC:4.1.1.87]	http://www.genome.jp/dbget-bin/www_bget?pae:PA0211	mdcD	malonate decarboxylase subunit beta
PA0212	NC_002516.2	+	240931	241737	807	296	117	116	5	7	7	150.207	60.9871	64.6413	1.90307	3.16351	2.73125	91.9452	2.59927	5.44615	200.947	-5.2054	2.0538e-06	6.4504e-06	DOWN	--	--	--	--	GO:0003824//GO:0016874//GO:0003674	catalytic activity//ligase activity//molecular_function	mdcE; malonate decarboxylase subunit gamma; K13933 malonate decarboxylase gamma subunit [EC:4.1.1.87]	http://www.genome.jp/dbget-bin/www_bget?pae:PA0212	mdcE	malonate decarboxylase subunit gamma
PA0213	NC_002516.2	+	241753	242445	693	116	67	48	14	2	14	68.5483	40.6694	31.1483	6.20516	1.05255	6.36109	46.7887	4.5396	8.19582	87.582	-3.4177	2.0373e-06	6.4057e-06	DOWN	--	--	--	--	GO:0016772//GO:0003824//GO:0003674//GO:0016740//GO:0016779	transferase activity, transferring phosphorus-containing groups//catalytic activity//molecular_function//transferase activity//nucleotidyltransferase activity	phosphoribosyl-dephospho-CoA transferase; K13934 phosphoribosyl-dephospho-CoA transferase [EC:2.7.7.66]	http://www.genome.jp/dbget-bin/www_bget?pae:PA0213	-	phosphoribosyl-dephospho-CoA transferase
PA0214	NC_002516.2	+	242442	243374	933	168	94	91	8	2	11	73.7394	42.3811	43.8617	2.6337	0.781794	3.71234	53.3274	2.37594	5.74551	134.898	-4.5533	2.0942e-12	1.1341e-11	DOWN	GO:0008150//GO:0051726//GO:0050794//GO:0065007//GO:0050789//GO:0009987//GO:0044699//GO:0044763//GO:0006950//GO:0051716//GO:0007049//GO:0033554//GO:0006974//GO:0050896	biological_process//regulation of cell cycle//regulation of cellular process//biological regulation//regulation of biological process//cellular process//single-organism process//single-organism cellular process//response to stress//cellular response to stimulus//cell cycle//cellular response to stress//cellular response to DNA damage stimulus//response to stimulus	--	--	--	--	acyl transferase; K13935 malonate decarboxylase epsilon subunit [EC:2.3.1.39]	http://www.genome.jp/dbget-bin/www_bget?pae:PA0214	-	acyl transferase
PA0215	NC_002516.2	+	243431	243835	405	40	50	40	18	11	25	40.4461	51.9327	44.4151	13.6513	9.90562	19.4367	45.598	14.3312	15.0532	50.061	-1.7336	6.4573e-06	1.9007e-05	DOWN	GO:0008150//GO:0046903//GO:0045184//GO:0033036//GO:0006810//GO:0032940//GO:0051234//GO:0071702//GO:0044699//GO:0009987//GO:0044765//GO:0044763//GO:0008104//GO:0015031//GO:0051641//GO:0051179//GO:0009306//GO:0051649	biological_process//secretion//establishment of protein localization//macromolecule localization//transport//secretion by cell//establishment of localization//organic substance transport//single-organism process//cellular process//single-organism transport//single-organism cellular process//protein localization//protein transport//cellular localization//localization//protein secretion//establishm…	GO:0005575//GO:0016020	cellular_component//membrane	--	--	malonate transporter MadL	http://www.genome.jp/dbget-bin/www_bget?pae:PA0215	-	malonate transporter MadL
PA0216	NC_002516.2	+	243841	244605	765	60	60	39	25	55	57	32.119	32.9925	22.926	10.0378	26.2208	23.4612	29.3459	19.9066	39.3663	60.6346	-0.62318	0.045188	0.0721	FALSE	--	--	--	--	--	--	--	--	-	malonate transporter MadM
PA0217	NC_002516.2	-	244690	245619	930	33	22	27	77	59	64	14.5313	9.95097	13.0559	25.4311	23.1373	21.6687	12.5127	23.4124	56.8633	31.6871	0.8436	0.010914	0.019753	UP	GO:0006139//GO:0006807//GO:0019438//GO:0080090//GO:1901360//GO:0010468//GO:2000112//GO:0006351//GO:0090304//GO:2001141//GO:0032774//GO:0006725//GO:0060255//GO:0009058//GO:0044271//GO:0044238//GO:0034654//GO:0051171//GO:0044237//GO:0034641//GO:1901362//GO:1901576//GO:0034645//GO:0043170//GO:0019222//GO:0018130//GO:0031323//GO:0010467//GO:0006355//GO:0008150//GO:0010556//GO:0044260//GO:0009059//GO:…	nucleobase-containing compound metabolic process//nitrogen compound metabolic process//aromatic compound biosynthetic process//regulation of primary metabolic process//organic cyclic compound metabolic process//regulation of gene expression//regulation of cellular macromolecule biosynthetic process//transcription, DNA-templated//nucleic acid metabolic process//regulation of RNA biosynthetic proce…	--	--	GO:0003700//GO:0001071//GO:0003674	transcription factor activity, sequence-specific DNA binding//nucleic acid binding transcription factor activity//molecular_function	transcriptional regulator; K13928 LysR family transcriptional regulator, malonate utilization transcriptional regulator	http://www.genome.jp/dbget-bin/www_bget?pae:PA0217	-	transcriptional regulator
PA0218	NC_002516.2	-	245948	246868	921	39	29	42	52	69	95	17.3411	13.2454	20.5076	17.3421	27.3233	32.4788	17.0314	25.7148	61.2856	42.8535	0.51613	0.1024	0.15083	FALSE	GO:0006725//GO:0032774//GO:0060255//GO:0009058//GO:0006139//GO:0080090//GO:0019438//GO:0006807//GO:0010468//GO:1901360//GO:2001141//GO:0090304//GO:0006351//GO:2000112//GO:0050789//GO:0065007//GO:0071704//GO:0050794//GO:0009987//GO:0031326//GO:0044249//GO:0016070//GO:0051252//GO:0046483//GO:0009889//GO:0019219//GO:0008152//GO:0044237//GO:0034654//GO:0051171//GO:0044238//GO:0044271//GO:0034645//GO:…	cellular aromatic compound metabolic process//RNA biosynthetic process//regulation of macromolecule metabolic process//biosynthetic process//nucleobase-containing compound metabolic process//regulation of primary metabolic process//aromatic compound biosynthetic process//nitrogen compound metabolic process//regulation of gene expression//organic cyclic compound metabolic process//regulation of RN…	--	--	GO:0003700//GO:0003674//GO:0001071	transcription factor activity, sequence-specific DNA binding//molecular_function//nucleic acid binding transcription factor activity	--	--	-	transcriptional regulator
PA0219	NC_002516.2	+	247219	248709	1491	15	9	11	16	13	16	4.11989	2.53916	3.31773	3.2961	3.17987	3.37893	3.32559	3.28497	12.7622	13.4937	-0.080416	0.94038	0.9678	FALSE	GO:0008152//GO:0044710//GO:0055114//GO:0008150	metabolic process//single-organism metabolic process//oxidation-reduction process//biological_process	--	--	GO:0016491//GO:0003824//GO:0003674	oxidoreductase activity//catalytic activity//molecular_function	--	--	-	aldehyde dehydrogenase
PA0220	NC_002516.2	+	248767	250200	1434	9	9	12	14	6	15	2.57019	2.64009	3.76321	2.99873	1.52597	3.29366	2.99116	2.60612	9.727	11.7195	-0.26885	0.76297	0.82638	FALSE	GO:0071705//GO:0051179//GO:0015849//GO:0044763//GO:0044765//GO:0034220//GO:0015711//GO:0003333//GO:0008150//GO:0006811//GO:0046942//GO:0055085//GO:0071702//GO:0009987//GO:0044699//GO:0006820//GO:0006810//GO:0051234//GO:0006865	nitrogen compound transport//localization//organic acid transport//single-organism cellular process//single-organism transport//ion transmembrane transport//organic anion transport//amino acid transmembrane transport//biological_process//ion transport//carboxylic acid transport//transmembrane transport//organic substance transport//cellular process//single-organism process//anion transport//trans…	GO:0016020//GO:0005575	membrane//cellular_component	GO:0022891//GO:0005342//GO:0015075//GO:0022857//GO:0008509//GO:0015171//GO:0008514//GO:0005215//GO:0003674//GO:0022892//GO:0046943	substrate-specific transmembrane transporter activity//organic acid transmembrane transporter activity//ion transmembrane transporter activity//transmembrane transporter activity//anion transmembrane transporter activity//amino acid transmembrane transporter activity//organic anion transmembrane transporter activity//transporter activity//molecular_function//substrate-specific transporter activit…	--	--	-	amino acid APC family transporter
PA0221	NC_002516.2	+	250231	251613	1383	6	10	6	6	2	16	1.77665	3.04161	1.95099	1.33256	0.527414	3.64279	2.25642	1.83426	6.50981	8.42511	-0.37208	0.70537	0.77789	FALSE	GO:0044281//GO:0006807//GO:0006520//GO:0019752//GO:0044238//GO:0044237//GO:0044710//GO:0008150//GO:0006082//GO:0071704//GO:0009987//GO:0043436//GO:1901564//GO:0008152	small molecule metabolic process//nitrogen compound metabolic process//cellular amino acid metabolic process//carboxylic acid metabolic process//primary metabolic process//cellular metabolic process//single-organism metabolic process//biological_process//organic acid metabolic process//organic substance metabolic process//cellular process//oxoacid metabolic process//organonitrogen compound metabo…	--	--	GO:0043168//GO:0016829//GO:0003824//GO:0048037//GO:0030170//GO:0008483//GO:0043167//GO:0016740//GO:0003674//GO:0005488//GO:0016769	anion binding//lyase activity//catalytic activity//cofactor binding//pyridoxal phosphate binding//transaminase activity//ion binding//transferase activity//molecular_function//binding//transferase activity, transferring nitrogenous groups	--	--	-	aminotransferase
PA0222	NC_002516.2	+	251777	252835	1059	6	7	7	4	1	11	2.32021	2.78053	2.97254	1.16017	0.344388	3.27064	2.69109	1.59173	4.32208	7.75268	-0.84297	0.35976	0.44883	FALSE	GO:0051179//GO:0051234//GO:0006810//GO:0008150	localization//establishment of localization//transport//biological_process	--	--	GO:0003674//GO:0005215	molecular_function//transporter activity	--	--	-	hypothetical protein
PA0223	NC_002516.2	-	252913	253794	882	29	33	17	60	64	70	13.4649	15.7388	8.66775	20.8949	26.464	24.99	12.6238	24.1163	55.3263	29.9828	0.88383	0.011137	0.020098	UP	GO:0008152//GO:0008150	metabolic process//biological_process	--	--	GO:0003674//GO:0003824//GO:0016829	molecular_function//catalytic activity//lyase activity	dihydrodipicolinate synthetase; K01714 4-hydroxy-tetrahydrodipicolinate synthase [EC:4.3.3.7]	http://www.genome.jp/dbget-bin/www_bget?pae:PA0223	-	dihydrodipicolinate synthetase
PA0224	NC_002516.2	-	253854	254636	783	4	5	5	42	35	49	2.09204	2.68617	2.87167	16.4758	16.3024	19.7047	2.54996	17.4943	35.6226	5.43282	2.713	7.7625e-08	2.8393e-07	UP	--	--	--	--	--	--	class II aldolase/adducin domain-containing protein	http://www.genome.jp/dbget-bin/www_bget?pae:PA0224	-	class II aldolase/adducin domain-containing protein
PA0225	NC_002516.2	+	254791	255330	540	65	56	44	143	104	145	49.2937	43.6234	36.6425	81.3393	70.2399	84.5495	43.1866	78.7095	110.727	63.1368	0.81045	0.0027521	0.005577	UP	GO:0016070//GO:0051252//GO:0009987//GO:0050789//GO:0065007//GO:0050794//GO:0071704//GO:0031326//GO:0044249//GO:0008152//GO:0009889//GO:0046483//GO:0019219//GO:0034645//GO:1901576//GO:1901362//GO:0034641//GO:0044237//GO:0034654//GO:0051171//GO:0044238//GO:0044271//GO:0044260//GO:0009059//GO:0006355//GO:0008150//GO:0010556//GO:0031323//GO:0010467//GO:0043170//GO:0019222//GO:0018130//GO:0060255//GO:…	RNA metabolic process//regulation of RNA metabolic process//cellular process//regulation of biological process//biological regulation//regulation of cellular process//organic substance metabolic process//regulation of cellular biosynthetic process//cellular biosynthetic process//metabolic process//regulation of biosynthetic process//heterocycle metabolic process//regulation of nucleobase-containi…	--	--	GO:0005488//GO:0003674//GO:0003677//GO:0043565//GO:0003676//GO:1901363//GO:0097159	binding//molecular_function//DNA binding//sequence-specific DNA binding//nucleic acid binding//heterocyclic compound binding//organic cyclic compound binding	transcriptional regulator	http://www.genome.jp/dbget-bin/www_bget?pae:PA0225	-	transcriptional regulator
PA0226	NC_002516.2	+	255481	256332	852	16	13	8	21	18	34	7.69046	6.41844	4.22257	7.57073	7.70508	12.5654	6.11049	9.2804	20.4731	14.046	0.54358	0.27462	0.35699	FALSE	GO:0008152//GO:0008150	metabolic process//biological_process	GO:0044425//GO:0044423//GO:0031224//GO:0019012//GO:0016020//GO:0019013//GO:0016021//GO:0019028//GO:0005575	membrane part//virion part//intrinsic component of membrane//virion//membrane//viral nucleocapsid//integral component of membrane//viral capsid//cellular_component	GO:0008410//GO:0016782//GO:0003824//GO:0003674//GO:0016740	CoA-transferase activity//transferase activity, transferring sulfur-containing groups//catalytic activity//molecular_function//transferase activity	--	--	-	CoA transferase subunit A
PA0227	NC_002516.2	+	256329	257111	783	4	8	1	14	6	16	2.09204	4.29788	0.574334	5.49192	2.79469	6.4342	2.32142	4.90694	9.99051	4.8251	1.05	0.16915	0.23488	FALSE	GO:0008150//GO:0008152	biological_process//metabolic process	--	--	GO:0003824//GO:0016782//GO:0008410//GO:0016740//GO:0003674	catalytic activity//transferase activity, transferring sulfur-containing groups//CoA-transferase activity//transferase activity//molecular_function	--	--	-	CoA transferase subunit B
PA0228	NC_002516.2	+	257108	258313	1206	26	44	29	34	27	34	8.82873	15.3473	10.8138	8.65944	8.16508	8.87704	11.6633	8.56719	26.9216	38.0332	-0.4985	0.17995	0.24815	FALSE	GO:0008150//GO:0008152	biological_process//metabolic process	--	--	GO:0003824//GO:0016746//GO:0016740//GO:0016747//GO:0003674	catalytic activity//transferase activity, transferring acyl groups//transferase activity//transferase activity, transferring acyl groups other than amino-acyl groups//molecular_function	--	--	pcaF	beta-ketoadipyl CoA thiolase
PA0229	NC_002516.2	+	258463	259761	1299	17	28	35	30	31	36	5.35935	9.06723	12.1167	7.09366	8.70355	8.7263	8.84776	8.1745	27.6097	31.43	-0.18696	0.71286	0.78459	FALSE	GO:0044699//GO:0009987//GO:0055085//GO:0051234//GO:0006810//GO:0008150//GO:0051179//GO:0044765//GO:0044763	single-organism process//cellular process//transmembrane transport//establishment of localization//transport//biological_process//localization//single-organism transport//single-organism cellular process	GO:0016021//GO:0005575//GO:0044425//GO:0016020//GO:0031224	integral component of membrane//cellular_component//membrane part//membrane//intrinsic component of membrane	GO:0003674//GO:0005215//GO:0022857	molecular_function//transporter activity//transmembrane transporter activity	--	--	pcaT	dicarboxylic acid transporter PcaT
PA0230	NC_002516.2	+	259784	261163	1380	171	192	141	111	127	158	50.7445	58.5259	45.9479	24.706	33.5636	36.0508	51.7394	31.4401	112.589	193.24	-0.77933	0.00085264	0.0018666	DOWN	GO:0044271//GO:0009117//GO:0044238//GO:0006163//GO:0009165//GO:0009167//GO:0034654//GO:1901293//GO:0044237//GO:0034641//GO:0044710//GO:1901362//GO:1901576//GO:0009150//GO:0018130//GO:0009123//GO:0008150//GO:0044249//GO:0009987//GO:0071704//GO:0072522//GO:1901564//GO:0009126//GO:0046483//GO:0006188//GO:0009152//GO:0090407//GO:0009124//GO:0008152//GO:0006796//GO:0006139//GO:0044281//GO:0006164//GO:…	cellular nitrogen compound biosynthetic process//nucleotide metabolic process//primary metabolic process//purine nucleotide metabolic process//nucleotide biosynthetic process//purine ribonucleoside monophosphate metabolic process//nucleobase-containing compound biosynthetic process//nucleoside phosphate biosynthetic process//cellular metabolic process//cellular nitrogen compound metabolic process…	--	--	GO:0004018//GO:0003674//GO:0016842//GO:0016829//GO:0003824//GO:0016840	N6-(1,2-dicarboxyethyl)AMP AMP-lyase (fumarate-forming) activity//molecular_function//amidine-lyase activity//lyase activity//catalytic activity//carbon-nitrogen lyase activity	pcaB; 3-carboxy-cis,cis-muconate cycloisomerase (EC:5.5.1.2); K01857 3-carboxy-cis,cis-muconate cycloisomerase [EC:5.5.1.2]	http://www.genome.jp/dbget-bin/www_bget?pae:PA0230	pcaB	3-carboxy-cis%2Ccis-muconate cycloisomerase
PA0231	NC_002516.2	+	261179	261970	792	28	33	17	38	31	32	14.4779	17.5273	9.65272	14.7372	14.2751	12.7222	13.886	13.9115	28.7687	29.616	-0.041877	0.89296	0.93364	FALSE	--	--	--	--	--	--	--	--	pcaD	3-oxoadipate enol-lactonase
PA0232	NC_002516.2	+	261981	262382	402	41	30	23	9	14	21	41.7667	31.3921	25.7293	6.87661	12.7012	16.4486	32.9627	12.0088	12.4603	35.8459	-1.5245	0.00027812	0.00065569	DOWN	GO:0044710//GO:0055114//GO:0008150//GO:0008152	single-organism metabolic process//oxidation-reduction process//biological_process//metabolic process	--	--	GO:0003824//GO:0016491//GO:0016705//GO:0051920//GO:0003674	catalytic activity//oxidoreductase activity//oxidoreductase activity, acting on paired donors, with incorporation or reduction of molecular oxygen//peroxiredoxin activity//molecular_function	pcaC; gamma-carboxymuconolactone decarboxylase; K01607 4-carboxymuconolactone decarboxylase [EC:4.1.1.44]	http://www.genome.jp/dbget-bin/www_bget?pae:PA0232	pcaC	4-carboxymuconolactone decarboxylase
PA0233	NC_002516.2	+	262557	263498	942	42	43	34	74	66	73	18.2587	19.2019	16.2313	24.129	25.5527	24.4011	17.8973	24.6942	60.6234	45.6696	0.40864	0.19936	0.2713	FALSE	GO:0044238//GO:0044271//GO:0044237//GO:0051171//GO:0034654//GO:1901362//GO:0034641//GO:0034645//GO:1901576//GO:0019222//GO:0043170//GO:0018130//GO:0031323//GO:0010467//GO:0009059//GO:0044260//GO:0006355//GO:0008150//GO:0010556//GO:0044249//GO:0031326//GO:0009987//GO:0050794//GO:0071704//GO:0050789//GO:0065007//GO:0016070//GO:0051252//GO:0009889//GO:0046483//GO:0019219//GO:0008152//GO:0006139//GO:…	primary metabolic process//cellular nitrogen compound biosynthetic process//cellular metabolic process//regulation of nitrogen compound metabolic process//nucleobase-containing compound biosynthetic process//organic cyclic compound biosynthetic process//cellular nitrogen compound metabolic process//cellular macromolecule biosynthetic process//organic substance biosynthetic process//regulation of …	--	--	GO:0001071//GO:0003674//GO:0003700	nucleic acid binding transcription factor activity//molecular_function//transcription factor activity, sequence-specific DNA binding	--	--	-	transcriptional regulator
PA0234	NC_002516.2	+	263689	264522	834	12	21	22	14	12	16	5.89233	10.592	11.8627	5.15608	5.24758	6.04075	9.44901	5.48147	11.892	21.4838	-0.85326	0.093161	0.13876	FALSE	--	--	--	--	--	--	--	--	-	hypothetical protein
PA0235	NC_002516.2	-	264964	266310	1347	12	7	8	10	19	11	3.64826	2.18603	2.67084	2.28029	5.14435	2.57135	2.83504	3.332	11.6863	10.3803	0.17097	0.87811	0.9207	FALSE	GO:0044765//GO:0044763//GO:0051179//GO:0051234//GO:0006810//GO:0044699//GO:0009987//GO:0055085//GO:0008150	single-organism transport//single-organism cellular process//localization//establishment of localization//transport//single-organism process//cellular process//transmembrane transport//biological_process	GO:0044425//GO:0016020//GO:0031224//GO:0016021//GO:0005575	membrane part//membrane//intrinsic component of membrane//integral component of membrane//cellular_component	GO:0022857//GO:0003674//GO:0005215	transmembrane transporter activity//molecular_function//transporter activity	--	--	pcaK	4-hydroxybenzoate transporter PcaK
PA0236	NC_002516.2	+	266616	267395	780	70	56	54	145	97	139	36.7515	30.2008	31.1333	57.0994	45.3546	56.1121	32.6952	52.8554	107.48	69.2381	0.63443	0.016591	0.028858	UP	GO:0044260//GO:2001141//GO:0009059//GO:0010556//GO:0008150//GO:0090304//GO:0006355//GO:0006351//GO:2000112//GO:0010467//GO:0010468//GO:0031323//GO:1901360//GO:0018130//GO:0043170//GO:0019222//GO:0080090//GO:0034645//GO:0019438//GO:1901576//GO:1901362//GO:0006807//GO:0034641//GO:0044237//GO:0034654//GO:0051171//GO:0006139//GO:0044238//GO:0044271//GO:0008152//GO:0009058//GO:0046483//GO:0009889//GO:…	cellular macromolecule metabolic process//regulation of RNA biosynthetic process//macromolecule biosynthetic process//regulation of macromolecule biosynthetic process//biological_process//nucleic acid metabolic process//regulation of transcription, DNA-templated//transcription, DNA-templated//regulation of cellular macromolecule biosynthetic process//gene expression//regulation of gene expression…	--	--	GO:0001071//GO:0003676//GO:0016987//GO:0003700//GO:0005515//GO:0000988//GO:0000990//GO:1901363//GO:0097159//GO:0003674//GO:0005488//GO:0000996//GO:0003677	nucleic acid binding transcription factor activity//nucleic acid binding//sigma factor activity//transcription factor activity, sequence-specific DNA binding//protein binding//transcription factor activity, protein binding//transcription factor activity, core RNA polymerase binding//heterocyclic compound binding//organic cyclic compound binding//molecular_function//binding//core DNA-dependent RNA…	transcriptional regulator	http://www.genome.jp/dbget-bin/www_bget?pae:PA0236	-	transcriptional regulator
PA0237	NC_002516.2	+	267638	268681	1044	6	1	1	15	12	9	2.35355	0.402926	0.43075	4.41315	4.19203	2.71443	1.06241	3.77321	10.324	2.99405	1.7858	0.03237	0.053169	FALSE	GO:0006553//GO:0008652//GO:0009058//GO:0019752//GO:1901605//GO:0006520//GO:1901566//GO:0009089//GO:0006807//GO:0044281//GO:0009067//GO:0046394//GO:0046451//GO:0043648//GO:0008152//GO:0016053//GO:1901564//GO:0006082//GO:0009085//GO:0044249//GO:0071704//GO:0009987//GO:0043436//GO:1901607//GO:0008150//GO:0044711//GO:0055114//GO:0044710//GO:1901576//GO:0044238//GO:0044283//GO:0009066//GO:0044237	lysine metabolic process//cellular amino acid biosynthetic process//biosynthetic process//carboxylic acid metabolic process//alpha-amino acid metabolic process//cellular amino acid metabolic process//organonitrogen compound biosynthetic process//lysine biosynthetic process via diaminopimelate//nitrogen compound metabolic process//small molecule metabolic process//aspartate family amino acid biosy…	--	--	GO:0048037//GO:0016627//GO:0016491//GO:0008839//GO:0016628//GO:0003824//GO:0003674//GO:0005488	cofactor binding//oxidoreductase activity, acting on the CH-CH group of donors//oxidoreductase activity//4-hydroxy-tetrahydrodipicolinate reductase//oxidoreductase activity, acting on the CH-CH group of donors, NAD or NADP as acceptor//catalytic activity//molecular_function//binding	--	--	-	oxidoreductase
PA0238	NC_002516.2	+	268704	269519	816	24	29	29	17	13	13	12.0446	14.9497	15.9821	6.39907	5.81028	5.01637	14.3255	5.74191	12.2483	31.8038	-1.3766	0.0017735	0.0037022	DOWN	--	--	--	--	--	--	hypothetical protein	http://www.genome.jp/dbget-bin/www_bget?pae:PA0238	-	hypothetical protein
PA0239	NC_002516.2	+	269669	270547	879	55	44	63	103	118	97	25.6239	21.0567	32.2313	35.992	48.9595	34.7472	26.304	39.8996	91.4496	63.1796	0.53352	0.052863	0.083109	FALSE	--	--	GO:0005575//GO:0016021//GO:0031224//GO:0016020//GO:0044425	cellular_component//integral component of membrane//intrinsic component of membrane//membrane//membrane part	--	--	--	--	-	hypothetical protein
PA0240	NC_002516.2	-	270573	271838	1266	9	12	6	0	3	6	2.91126	3.98725	2.13129	0	0.864235	1.49229	3.00993	0.785509	2.53182	10.2584	-2.0186	0.01212	0.021654	DOWN	GO:0051234//GO:0006810//GO:0008150//GO:0051179	establishment of localization//transport//biological_process//localization	GO:0016021//GO:0005575//GO:0044425//GO:0016020//GO:0031224	integral component of membrane//cellular_component//membrane part//membrane//intrinsic component of membrane	GO:0022829//GO:0003674//GO:0005215//GO:0022803//GO:0022857//GO:0015267//GO:0015288	wide pore channel activity//molecular_function//transporter activity//passive transmembrane transporter activity//transmembrane transporter activity//channel activity//porin activity	porin	http://www.genome.jp/dbget-bin/www_bget?pae:PA0240	-	porin
PA0241	NC_002516.2	-	271904	273229	1326	6	5	8	2	2	6	1.85302	1.58618	2.71314	0.463281	0.550086	1.42477	2.05078	0.812712	2.76817	7.44662	-1.4277	0.12926	0.18558	FALSE	GO:0044765//GO:0044763//GO:0051179//GO:0008150//GO:0051234//GO:0006810//GO:0044699//GO:0009987//GO:0055085	single-organism transport//single-organism cellular process//localization//biological_process//establishment of localization//transport//single-organism process//cellular process//transmembrane transport	GO:0016020//GO:0031224//GO:0044425//GO:0005575//GO:0016021	membrane//intrinsic component of membrane//membrane part//cellular_component//integral component of membrane	--	--	--	--	-	major facilitator superfamily transporter
PA0242	NC_002516.2	+	273775	275679	1905	19	14	10	35	21	32	4.08442	3.09143	2.36065	5.64327	4.02039	5.28922	3.17883	4.9843	24.7697	16.3662	0.59785	0.1913	0.26186	FALSE	--	--	--	--	--	--	--	--	-	hypothetical protein
PA0243	NC_002516.2	+	275772	276440	669	82	103	80	132	94	119	50.1949	64.7645	53.7762	60.6046	51.2443	56.009	56.2452	55.9526	97.6632	101.955	-0.062043	0.83542	0.88593	FALSE	GO:0006725//GO:0006259//GO:1901360//GO:0090304//GO:0006139//GO:0006807//GO:0046483//GO:0008152//GO:0071704//GO:0009987//GO:0043170//GO:0044260//GO:0008150//GO:0044238//GO:0044237//GO:0034641	cellular aromatic compound metabolic process//DNA metabolic process//organic cyclic compound metabolic process//nucleic acid metabolic process//nucleobase-containing compound metabolic process//nitrogen compound metabolic process//heterocycle metabolic process//metabolic process//organic substance metabolic process//cellular process//macromolecule metabolic process//cellular macromolecule metabol…	GO:0043232//GO:0043226//GO:0005623//GO:0044424//GO:0043229//GO:0005622//GO:0005694//GO:0005575//GO:0043228//GO:0044464	intracellular non-membrane-bounded organelle//organelle//cell//intracellular part//intracellular organelle//intracellular//chromosome//cellular_component//non-membrane-bounded organelle//cell part	GO:0036094//GO:0097159//GO:1901363//GO:0003824//GO:0001882//GO:0032559//GO:0017076//GO:0000166//GO:0043168//GO:0035639//GO:1901265//GO:0030554//GO:0003677//GO:0032549//GO:0032555//GO:0003674//GO:0005488//GO:0032550//GO:0005524//GO:0001883//GO:0003676//GO:0043167//GO:0032553	small molecule binding//organic cyclic compound binding//heterocyclic compound binding//catalytic activity//nucleoside binding//adenyl ribonucleotide binding//purine nucleotide binding//nucleotide binding//anion binding//purine ribonucleoside triphosphate binding//nucleoside phosphate binding//adenyl nucleotide binding//DNA binding//ribonucleoside binding//purine ribonucleotide binding//molecular…	--	--	-	transcriptional regulator
PA0244	NC_002516.2	-	276480	277334	855	8	6	5	10	6	10	3.83174	2.95196	2.62984	3.59246	2.55935	3.68274	3.13785	3.27818	7.30292	7.2665	0.0072114	1	1	FALSE	GO:0008152//GO:0055114//GO:0008150//GO:0044710	metabolic process//oxidation-reduction process//biological_process//single-organism metabolic process	--	--	GO:0008641//GO:0003674//GO:0016616//GO:0004764//GO:0016491//GO:0003824//GO:0016614	small protein activating enzyme activity//molecular_function//oxidoreductase activity, acting on the CH-OH group of donors, NAD or NADP as acceptor//shikimate 3-dehydrogenase (NADP+) activity//oxidoreductase activity//catalytic activity//oxidoreductase activity, acting on CH-OH group of donors	--	--	-	shikimate 5-dehydrogenase
PA0245	NC_002516.2	-	277331	277777	447	7	6	8	15	23	28	6.41302	5.64637	8.04838	10.3072	18.7657	19.7236	6.70259	16.2655	18.8169	8.17983	1.2019	0.028347	0.047074	UP	--	--	--	--	GO:0016829//GO:0003824//GO:0016835//GO:0003855//GO:0016836//GO:0003674	lyase activity//catalytic activity//carbon-oxygen lyase activity//3-dehydroquinate dehydratase activity//hydro-lyase activity//molecular_function	aroQ2; 3-dehydroquinate dehydratase (EC:4.2.1.10); K03786 3-dehydroquinate dehydratase II [EC:4.2.1.10]	http://www.genome.jp/dbget-bin/www_bget?pae:PA0245	aroQ2	3-dehydroquinate dehydratase
PA0246	NC_002516.2	-	277894	279399	1506	66	60	51	146	112	118	17.947	16.7591	15.229	29.7773	27.123	24.6714	16.645	27.1906	106.977	67.9562	0.65462	0.015839	0.0276	UP	GO:0051179//GO:0044763//GO:0044765//GO:0055085//GO:0009987//GO:0044699//GO:0006810//GO:0051234//GO:0008150	localization//single-organism cellular process//single-organism transport//transmembrane transport//cellular process//single-organism process//transport//establishment of localization//biological_process	GO:0044425//GO:0031224//GO:0016020//GO:0016021//GO:0005575	membrane part//intrinsic component of membrane//membrane//integral component of membrane//cellular_component	GO:0022857//GO:0003674//GO:0005215	transmembrane transporter activity//molecular_function//transporter activity	major facilitator superfamily (MFS) transporter	http://www.genome.jp/dbget-bin/www_bget?pae:PA0246	-	major facilitator superfamily transporter
PA0247	NC_002516.2	-	279574	280758	1185	16	9	7	14	10	25	5.52935	3.19485	2.65647	3.62884	3.0777	6.64291	3.79356	4.44981	13.6298	12.1537	0.16537	0.79851	0.85639	FALSE	GO:0008152//GO:0055114//GO:0008150//GO:0044710	metabolic process//oxidation-reduction process//biological_process//single-organism metabolic process	--	--	GO:0048037//GO:0050660//GO:0016491//GO:0036094//GO:0097159//GO:1901363//GO:0003824//GO:0043168//GO:0000166//GO:0071949//GO:0050662//GO:1901265//GO:0003674//GO:0005488//GO:0043167	cofactor binding//flavin adenine dinucleotide binding//oxidoreductase activity//small molecule binding//organic cyclic compound binding//heterocyclic compound binding//catalytic activity//anion binding//nucleotide binding//FAD binding//coenzyme binding//nucleoside phosphate binding//molecular_function//binding//ion binding	--	--	pobA	4-hydroxybenzoate 3-monooxygenase
PA0248	NC_002516.2	+	280936	281802	867	72	88	75	229	179	242	34.0083	42.6962	38.9017	81.1287	75.2971	87.8887	38.5354	81.4381	183.846	90.6572	1.02	2.465e-05	6.7303e-05	UP	GO:0019219//GO:0046483//GO:0009889//GO:0008152//GO:0044699//GO:0044249//GO:0031326//GO:0050794//GO:0071704//GO:0065007//GO:0050789//GO:0009987//GO:0051252//GO:0016070//GO:0018130//GO:0019222//GO:0043170//GO:0010467//GO:0031323//GO:0010556//GO:0008150//GO:0006355//GO:0009059//GO:0044260//GO:0044271//GO:0044238//GO:0051171//GO:0034654//GO:0044237//GO:0034641//GO:1901362//GO:1901576//GO:0034645//GO:…	regulation of nucleobase-containing compound metabolic process//heterocycle metabolic process//regulation of biosynthetic process//metabolic process//single-organism process//cellular biosynthetic process//regulation of cellular biosynthetic process//regulation of cellular process//organic substance metabolic process//biological regulation//regulation of biological process//cellular process//regu…	--	--	GO:0000988//GO:0003677//GO:0000996//GO:0003674//GO:0005488//GO:0003676//GO:0043565//GO:0001071//GO:0004803//GO:0000990//GO:0097159//GO:1901363//GO:0003824//GO:0003700//GO:0016987	transcription factor activity, protein binding//DNA binding//core DNA-dependent RNA polymerase binding promoter specificity activity//molecular_function//binding//nucleic acid binding//sequence-specific DNA binding//nucleic acid binding transcription factor activity//transposase activity//transcription factor activity, core RNA polymerase binding//organic cyclic compound binding//heterocyclic com…	transcriptional regulator; K18954 AraC family transcriptional regulator, transcriptional activator of pobA	http://www.genome.jp/dbget-bin/www_bget?pae:PA0248	-	transcriptional regulator
PA0249	NC_002516.2	-	281799	282245	447	81	63	73	63	60	67	74.2078	59.2869	73.4415	43.2903	48.954	47.1959	68.9787	46.4801	54.0979	83.9455	-0.63388	0.027777	0.046225	DOWN	--	--	--	--	GO:0008080//GO:0016747//GO:0016740//GO:0003674//GO:0003824//GO:0016410//GO:0016407//GO:0016746	N-acetyltransferase activity//transferase activity, transferring acyl groups other than amino-acyl groups//transferase activity//molecular_function//catalytic activity//N-acyltransferase activity//acetyltransferase activity//transferase activity, transferring acyl groups	acetyltransferase	http://www.genome.jp/dbget-bin/www_bget?pae:PA0249	-	acetyltransferase
PA0250	NC_002516.2	-	282323	282757	435	460	514	547	167	158	158	433.053	497.049	565.489	117.919	132.468	114.368	498.53	121.585	137.905	590.476	-2.0982	9.9614e-18	7.9152e-17	DOWN	--	--	--	--	--	--	hypothetical protein	http://www.genome.jp/dbget-bin/www_bget?pae:PA0250	-	hypothetical protein
PA0251	NC_002516.2	-	282912	283553	642	6	5	5	3	4	4	3.82726	3.27613	3.50236	1.43531	2.27232	1.96183	3.53525	1.88982	3.1516	6.16647	-0.96836	0.3083	0.39381	FALSE	--	--	--	--	--	--	--	--	-	hypothetical protein
PA0252	NC_002516.2	-	283818	284105	288	12	11	11	24	20	21	17.0632	16.0667	17.1762	25.5963	25.3269	22.9596	16.7687	24.6276	18.5112	13.126	0.49597	0.33728	0.4245	FALSE	--	--	--	--	--	--	--	--	-	hypothetical protein
PA0253	NC_002516.2	-	284197	284673	477	60	44	45	107	90	103	51.5116	38.8025	42.4248	68.9007	68.8126	67.9916	44.2463	68.5683	85.2636	57.3328	0.57257	0.044598	0.071199	FALSE	GO:0090304//GO:2001141//GO:2000112//GO:0006351//GO:1901360//GO:0010468//GO:0019438//GO:0080090//GO:0006807//GO:0006139//GO:0009058//GO:0060255//GO:0006725//GO:0032774//GO:0010556//GO:0008150//GO:0006355//GO:0044260//GO:0009059//GO:0010467//GO:0031323//GO:0018130//GO:0043170//GO:0019222//GO:1901576//GO:0034645//GO:0034641//GO:1901362//GO:0034654//GO:0051171//GO:0044237//GO:0044271//GO:0044238//GO:…	nucleic acid metabolic process//regulation of RNA biosynthetic process//regulation of cellular macromolecule biosynthetic process//transcription, DNA-templated//organic cyclic compound metabolic process//regulation of gene expression//aromatic compound biosynthetic process//regulation of primary metabolic process//nitrogen compound metabolic process//nucleobase-containing compound metabolic proce…	--	--	GO:0003700//GO:0001071//GO:0003674	transcription factor activity, sequence-specific DNA binding//nucleic acid binding transcription factor activity//molecular_function	--	--	-	transcriptional regulator
PA0254	NC_002516.2	-	284714	286204	1491	20	35	20	99	68	109	5.49319	9.87452	6.03224	20.3946	16.6332	23.0189	7.13332	20.0156	77.6595	28.6943	1.4364	6.7881e-06	1.9939e-05	UP	GO:0051186//GO:1901576//GO:0044710//GO:0044237//GO:0044283//GO:0006744//GO:1901661//GO:0044711//GO:0008150//GO:0009987//GO:0071704//GO:0042180//GO:0044249//GO:0051188//GO:0008152//GO:0006743//GO:0044281//GO:0006732//GO:0009108//GO:0006733//GO:0042181//GO:0009058//GO:1901663	cofactor metabolic process//organic substance biosynthetic process//single-organism metabolic process//cellular metabolic process//small molecule biosynthetic process//ubiquinone biosynthetic process//quinone metabolic process//single-organism biosynthetic process//biological_process//cellular process//organic substance metabolic process//cellular ketone metabolic process//cellular biosynthetic p…	GO:0071944//GO:0044464//GO:0005575//GO:0016020//GO:0005623//GO:0005886	cell periphery//cell part//cellular_component//membrane//cell//plasma membrane	GO:0016831//GO:0003674//GO:0003824//GO:0016830//GO:0016829	carboxy-lyase activity//molecular_function//catalytic activity//carbon-carbon lyase activity//lyase activity	hypothetical protein	http://www.genome.jp/dbget-bin/www_bget?pae:PA0254	-	hypothetical protein
PA0255	NC_002516.2	-	286338	287024	687	93	102	73	188	160	222	55.4368	62.4553	47.7851	84.0541	84.939	101.75	55.2257	90.2476	161.213	102.636	0.65142	0.0077522	0.014467	UP	--	--	--	--	--	--	hypothetical protein	http://www.genome.jp/dbget-bin/www_bget?pae:PA0255	-	hypothetical protein
PA0256	NC_002516.2	-	287188	288120	933	672	556	577	75	64	95	294.958	250.68	278.112	24.6909	25.0174	32.0611	274.583	27.2565	66.0635	696.433	-3.3981	1.578e-48	5.088e-47	DOWN	--	--	--	--	--	--	hypothetical protein	http://www.genome.jp/dbget-bin/www_bget?pae:PA0256	-	hypothetical protein
PA0257	NC_002516.2	-	288384	289175	792	32	38	30	71	69	90	16.5461	20.1829	17.0342	27.5354	31.7737	35.7811	17.9211	31.6967	65.224	38.4626	0.76195	0.015463	0.027005	UP	GO:0044238//GO:0044237//GO:0034641//GO:0043170//GO:0008150//GO:0044260//GO:0015074//GO:0071704//GO:0009987//GO:0046483//GO:0008152//GO:0006139//GO:0006807//GO:1901360//GO:0090304//GO:0006259//GO:0006725	primary metabolic process//cellular metabolic process//cellular nitrogen compound metabolic process//macromolecule metabolic process//biological_process//cellular macromolecule metabolic process//DNA integration//organic substance metabolic process//cellular process//heterocycle metabolic process//metabolic process//nucleobase-containing compound metabolic process//nitrogen compound metabolic pro…	--	--	--	--	hypothetical protein; K07497 putative transposase	http://www.genome.jp/dbget-bin/www_bget?pae:PA0257	-	hypothetical protein
PA0258	NC_002516.2	-	289205	289390	186	21	17	20	17	12	14	46.2358	38.4469	48.3552	28.0733	23.5295	23.7002	44.346	25.101	12.1949	22.4662	-0.88148	0.071481	0.10924	FALSE	--	--	--	--	--	--	--	--	-	hypothetical protein
PA0259	NC_002516.2	-	289562	291004	1443	556	547	483	334	252	380	157.79	159.458	150.524	71.0949	63.691	82.919	155.924	72.5683	272.392	610.472	-1.1642	2.19e-08	8.4949e-08	DOWN	--	--	--	--	--	--	hypothetical protein	http://www.genome.jp/dbget-bin/www_bget?pae:PA0259	-	hypothetical protein
PA0260	NC_002516.2	-	291154	293304	2151	65	68	64	73	53	73	12.375	13.2982	13.3803	10.4241	8.98627	10.6861	13.0178	10.0322	56.2269	76.0678	-0.43603	0.14409	0.20399	FALSE	GO:0071704//GO:0008152//GO:0044710//GO:0044238//GO:0008150//GO:0006629	organic substance metabolic process//metabolic process//single-organism metabolic process//primary metabolic process//biological_process//lipid metabolic process	--	--	--	--	--	--	-	hypothetical protein
PA0261	NC_002516.2	-	293301	293798	498	13	7	15	6	8	14	10.6902	5.91282	13.5453	3.70067	5.85875	8.85188	10.0494	6.1371	7.88428	13.7342	-0.80072	0.21333	0.28777	FALSE	--	--	--	--	--	--	--	--	-	hypothetical protein
PA0262	NC_002516.2	-	293802	296861	3060	29	33	34	13	9	17	3.88105	4.53647	4.9967	1.30491	1.07267	1.7493	4.47141	1.37563	10.9281	37.2371	-1.7687	4.9158e-05	0.00012953	DOWN	--	--	--	--	--	--	hypothetical protein; K11904 type VI secretion system secreted protein VgrG	http://www.genome.jp/dbget-bin/www_bget?pae:PA0262	-	hypothetical protein
PA0263	NC_002516.2	-	297043	298892	596	7	6	4	8	7	14	4.80977	4.23478	3.01814	4.12289	4.28347	7.39637	4.0209	5.26758	8.12062	6.47296	0.32717	0.70253	0.77537	FALSE	--	--	--	--	--	--	--	--	hcpC	secreted protein Hcp
PA0265	NC_002516.2	+	299522	300973	1452	353	335	328	1714	1367	1836	99.5589	97.0519	101.586	362.579	343.357	398.146	99.3989	368.027	1391.18	392.192	1.8267	8.1012e-20	7.3477e-19	UP	GO:0008150//GO:0055114//GO:0044710//GO:0008152	biological_process//oxidation-reduction process//single-organism metabolic process//metabolic process	--	--	GO:0003676//GO:0003674//GO:0005488//GO:0003677//GO:0003824//GO:1901363//GO:0097159//GO:0016491	nucleic acid binding//molecular_function//binding//DNA binding//catalytic activity//heterocyclic compound binding//organic cyclic compound binding//oxidoreductase activity	gabD; succinate-semialdehyde dehydrogenase I (EC:1.2.1.16); K00135 succinate-semialdehyde dehydrogenase / glutarate-semialdehyde dehydrogenase [EC:1.2.1.16 1.2.1.79 1.2.1.20]	http://www.genome.jp/dbget-bin/www_bget?pae:PA0265	gabD	glutarate-semialdehyde dehydrogenase DavD
PA0266	NC_002516.2	+	301218	302498	1281	272	270	208	2259	1930	2548	86.9545	88.6626	73.0197	541.658	549.481	626.306	82.8789	572.482	1907.98	287.458	2.7306	1.2963e-39	3.0509e-38	UP	--	--	--	--	GO:0016769//GO:0005488//GO:0003674//GO:0016740//GO:0030170//GO:0043167//GO:0008483//GO:0048037//GO:0003824//GO:0043168	transferase activity, transferring nitrogenous groups//binding//molecular_function//transferase activity//pyridoxal phosphate binding//ion binding//transaminase activity//cofactor binding//catalytic activity//anion binding	gabT; 4-aminobutyrate aminotransferase (EC:2.6.1.19); K14268 5-aminovalerate/4-aminobutyrate aminotransferase [EC:2.6.1.48 2.6.1.19]	http://www.genome.jp/dbget-bin/www_bget?pae:PA0266	-	5-aminovalerate aminotransferase DavT
PA0267	NC_002516.2	+	302824	304023	1200	227	192	168	136	104	137	77.467	67.3047	62.9584	34.8109	31.6079	35.9481	69.2434	34.1223	106.682	225.304	-1.0786	3.9355e-06	1.1943e-05	DOWN	GO:0023052//GO:0044700//GO:0009987//GO:0050794//GO:0065007//GO:0050789//GO:0044699//GO:0008150//GO:0007165//GO:0007154//GO:0050896//GO:0044763//GO:0000160//GO:0051716	signaling//single organism signaling//cellular process//regulation of cellular process//biological regulation//regulation of biological process//single-organism process//biological_process//signal transduction//cell communication//response to stimulus//single-organism cellular process//phosphorelay signal transduction system//cellular response to stimulus	--	--	--	--	hypothetical protein	http://www.genome.jp/dbget-bin/www_bget?pae:PA0267	-	hypothetical protein
PA0268	NC_002516.2	-	304177	305598	1422	28	21	41	44	44	42	8.06363	6.2122	12.9661	9.5041	11.2849	9.30007	9.08065	10.0297	37.1835	35.4606	0.068444	0.8219	0.87559	FALSE	GO:0060255//GO:0032774//GO:0006725//GO:0009058//GO:0006807//GO:0080090//GO:0019438//GO:0006139//GO:0006351//GO:2000112//GO:2001141//GO:0090304//GO:0010468//GO:1901360//GO:0016070//GO:0051252//GO:0031326//GO:0044249//GO:0009987//GO:0071704//GO:0050794//GO:0065007//GO:0050789//GO:0008152//GO:0009889//GO:0046483//GO:0019219//GO:1901362//GO:0034641//GO:0034645//GO:1901576//GO:0044238//GO:0044271//GO:…	regulation of macromolecule metabolic process//RNA biosynthetic process//cellular aromatic compound metabolic process//biosynthetic process//nitrogen compound metabolic process//regulation of primary metabolic process//aromatic compound biosynthetic process//nucleobase-containing compound metabolic process//transcription, DNA-templated//regulation of cellular macromolecule biosynthetic process//r…	GO:0045111//GO:0044422//GO:0043226//GO:0043232//GO:0045095//GO:0005623//GO:0043234//GO:0005882//GO:0043229//GO:0005622//GO:0044424//GO:0032991//GO:0044464//GO:0005856//GO:0044430//GO:0043228//GO:0044446//GO:0005575	intermediate filament cytoskeleton//organelle part//organelle//intracellular non-membrane-bounded organelle//keratin filament//cell//protein complex//intermediate filament//intracellular organelle//intracellular//intracellular part//macromolecular complex//cell part//cytoskeleton//cytoskeletal part//non-membrane-bounded organelle//intracellular organelle part//cellular_component	GO:0097159//GO:1901363//GO:0048037//GO:0043168//GO:0003700//GO:0005488//GO:0003674//GO:0003677//GO:0030170//GO:0043167//GO:0003676//GO:0001071	organic cyclic compound binding//heterocyclic compound binding//cofactor binding//anion binding//transcription factor activity, sequence-specific DNA binding//binding//molecular_function//DNA binding//pyridoxal phosphate binding//ion binding//nucleic acid binding//nucleic acid binding transcription factor activity	--	--	-	transcriptional regulator
PA0269	NC_002516.2	+	305725	306162	438	18	17	27	27	30	26	16.8295	16.3268	27.7214	18.9342	24.9799	18.6911	20.2926	20.8684	23.8278	24.3528	-0.031442	1	1	FALSE	GO:0008152//GO:0055114//GO:0008150//GO:0044710	metabolic process//oxidation-reduction process//biological_process//single-organism metabolic process	--	--	GO:0003674//GO:0016705//GO:0051920//GO:0016491//GO:0003824	molecular_function//oxidoreductase activity, acting on paired donors, with incorporation or reduction of molecular oxygen//peroxiredoxin activity//oxidoreductase activity//catalytic activity	--	--	-	hypothetical protein
PA0270	NC_002516.2	+	306174	306581	408	9	25	11	13	5	10	9.03347	25.7754	12.1244	9.78681	4.46945	7.7175	15.6444	7.32459	7.81589	17.155	-1.1341	0.10381	0.15258	FALSE	GO:0031323//GO:0010467//GO:0043170//GO:0019222//GO:0018130//GO:0006355//GO:0010556//GO:0008150//GO:0044260//GO:0009059//GO:0034654//GO:0051171//GO:0044237//GO:0044271//GO:0044238//GO:1901576//GO:0034645//GO:0034641//GO:1901362//GO:0019219//GO:0009889//GO:0046483//GO:0008152//GO:0009987//GO:0050789//GO:0065007//GO:0071704//GO:0050794//GO:0031326//GO:0044249//GO:0051252//GO:0016070//GO:1901360//GO:…	regulation of cellular metabolic process//gene expression//macromolecule metabolic process//regulation of metabolic process//heterocycle biosynthetic process//regulation of transcription, DNA-templated//regulation of macromolecule biosynthetic process//biological_process//cellular macromolecule metabolic process//macromolecule biosynthetic process//nucleobase-containing compound biosynthetic proc…	--	--	GO:0003674//GO:0045735	molecular_function//nutrient reservoir activity	--	--	-	hypothetical protein
PA0271	NC_002516.2	+	306615	306899	285	39	32	33	17	7	5	56.0392	47.2314	52.0709	18.3215	8.95772	5.5241	51.7805	10.9345	8.23867	40.1122	-2.2836	2.3765e-07	8.2696e-07	DOWN	--	--	--	--	--	--	hypothetical protein	http://www.genome.jp/dbget-bin/www_bget?pae:PA0271	-	hypothetical protein
PA0272	NC_002516.2	-	306896	307828	933	28	35	19	89	44	60	12.2899	15.7802	9.15794	29.2999	17.1995	20.2491	12.4093	22.2495	54.3751	31.2022	0.8013	0.035067	0.057211	FALSE	GO:0051252//GO:0016070//GO:0071704//GO:0050794//GO:0065007//GO:0050789//GO:0009987//GO:0044249//GO:0031326//GO:0008152//GO:0019219//GO:0046483//GO:0009889//GO:1901576//GO:0034645//GO:0034641//GO:1901362//GO:0051171//GO:0034654//GO:0044237//GO:0044271//GO:0044238//GO:0008150//GO:0010556//GO:0006355//GO:0009059//GO:0044260//GO:0010467//GO:0031323//GO:0018130//GO:0019222//GO:0043170//GO:0060255//GO:…	regulation of RNA metabolic process//RNA metabolic process//organic substance metabolic process//regulation of cellular process//biological regulation//regulation of biological process//cellular process//cellular biosynthetic process//regulation of cellular biosynthetic process//metabolic process//regulation of nucleobase-containing compound metabolic process//heterocycle metabolic process//regul…	--	--	GO:0003674//GO:0005488//GO:0003677//GO:0000996//GO:0000988//GO:0043565//GO:0001071//GO:0003676//GO:1901363//GO:0097159//GO:0000990//GO:0016987//GO:0003700	molecular_function//binding//DNA binding//core DNA-dependent RNA polymerase binding promoter specificity activity//transcription factor activity, protein binding//sequence-specific DNA binding//nucleic acid binding transcription factor activity//nucleic acid binding//heterocyclic compound binding//organic cyclic compound binding//transcription factor activity, core RNA polymerase binding//sigma f…	--	--	-	transcriptional regulator
PA0273	NC_002516.2	-	307878	309092	1215	7	4	6	5	1	6	2.35936	1.38487	2.22076	1.26401	0.30017	1.55493	1.98833	1.03971	3.28114	6.59363	-1.0069	0.30845	0.39381	FALSE	GO:0051234//GO:0006810//GO:0044699//GO:0009987//GO:0055085//GO:0008150//GO:0044765//GO:0044763//GO:0051179	establishment of localization//transport//single-organism process//cellular process//transmembrane transport//biological_process//single-organism transport//single-organism cellular process//localization	GO:0016021//GO:0005575//GO:0044425//GO:0016020//GO:0031224	integral component of membrane//cellular_component//membrane part//membrane//intrinsic component of membrane	GO:0003674//GO:0005215	molecular_function//transporter activity	--	--	-	major facilitator superfamily transporter
PA0274	NC_002516.2	-	309255	310025	771	20	27	19	20	16	33	10.623	14.7311	11.0822	7.96771	7.5685	13.4771	12.1454	9.6711	19.2992	25.3365	-0.39268	0.39324	0.48357	FALSE	GO:0009058//GO:0006412//GO:0044267//GO:0008152//GO:0071704//GO:0009987//GO:0044249//GO:0019538//GO:0010467//GO:0043170//GO:0008150//GO:0044260//GO:0009059//GO:0044237//GO:0044238//GO:1901576//GO:0034645	biosynthetic process//translation//cellular protein metabolic process//metabolic process//organic substance metabolic process//cellular process//cellular biosynthetic process//protein metabolic process//gene expression//macromolecule metabolic process//biological_process//cellular macromolecule metabolic process//macromolecule biosynthetic process//cellular metabolic process//primary metabolic pr…	GO:0043232//GO:0043226//GO:0005623//GO:0032991//GO:0044424//GO:0030529//GO:0005622//GO:0043229//GO:0005737//GO:0005840//GO:0044444//GO:0005575//GO:0043228//GO:0044464	intracellular non-membrane-bounded organelle//organelle//cell//macromolecular complex//intracellular part//ribonucleoprotein complex//intracellular//intracellular organelle//cytoplasm//ribosome//cytoplasmic part//cellular_component//non-membrane-bounded organelle//cell part	GO:0003735//GO:0003674//GO:0005198	structural constituent of ribosome//molecular_function//structural molecule activity	--	--	-	hypothetical protein
PA0275	NC_002516.2	-	310134	310820	687	136	114	149	185	103	146	81.0689	69.803	97.5339	82.7129	54.6795	66.9164	82.8019	68.1029	122.292	155.237	-0.34415	0.24035	0.31852	FALSE	GO:0016070//GO:0051252//GO:0044249//GO:0031326//GO:0065007//GO:0050789//GO:0071704//GO:0050794//GO:0009987//GO:0008152//GO:0046483//GO:0009889//GO:0019219//GO:1901362//GO:0034641//GO:0034645//GO:1901576//GO:0044238//GO:0044271//GO:0044237//GO:0034654//GO:0051171//GO:0044260//GO:0009059//GO:0010556//GO:0008150//GO:0006355//GO:0018130//GO:0043170//GO:0019222//GO:0010467//GO:0031323//GO:0060255//GO:…	RNA metabolic process//regulation of RNA metabolic process//cellular biosynthetic process//regulation of cellular biosynthetic process//biological regulation//regulation of biological process//organic substance metabolic process//regulation of cellular process//cellular process//metabolic process//heterocycle metabolic process//regulation of biosynthetic process//regulation of nucleobase-containi…	--	--	GO:0003674//GO:0005488//GO:0003677//GO:0003676//GO:0001071//GO:0097159//GO:1901363//GO:0003700	molecular_function//binding//DNA binding//nucleic acid binding//nucleic acid binding transcription factor activity//organic cyclic compound binding//heterocyclic compound binding//transcription factor activity, sequence-specific DNA binding	--	--	-	transcriptional regulator
PA0276	NC_002516.2	+	310896	311411	516	140	129	310	38	23	38	111.109	105.164	270.171	22.62	16.2563	23.1884	162.148	20.6882	27.8145	230.902	-3.0534	0.0042526	0.008326	DOWN	GO:0090304//GO:1901360//GO:0006270//GO:0006807//GO:0006139//GO:0006629//GO:0009058//GO:0006259//GO:0006725//GO:0044260//GO:0009059//GO:0008150//GO:0006260//GO:0043170//GO:0034645//GO:1901576//GO:0044710//GO:0034641//GO:0044237//GO:0044238//GO:0008152//GO:0046483//GO:0006261//GO:0071704//GO:0009987//GO:0044249	nucleic acid metabolic process//organic cyclic compound metabolic process//DNA replication initiation//nitrogen compound metabolic process//nucleobase-containing compound metabolic process//lipid metabolic process//biosynthetic process//DNA metabolic process//cellular aromatic compound metabolic process//cellular macromolecule metabolic process//macromolecule biosynthetic process//biological_proc…	GO:0005623//GO:0043234//GO:0005852//GO:0005575//GO:0044464//GO:0005622//GO:0032991//GO:0044424//GO:0044444//GO:0005737	cell//protein complex//eukaryotic translation initiation factor 3 complex//cellular_component//cell part//intracellular//macromolecular complex//intracellular part//cytoplasmic part//cytoplasm	GO:0003723//GO:1901363//GO:0003743//GO:0097159//GO:0008135//GO:0003676//GO:0003674//GO:0005488	RNA binding//heterocyclic compound binding//translation initiation factor activity//organic cyclic compound binding//translation factor activity, RNA binding//nucleic acid binding//molecular_function//binding	hypothetical protein	http://www.genome.jp/dbget-bin/www_bget?pae:PA0276	-	hypothetical protein
PA0277	NC_002516.2	-	311451	312209	759	23	19	9	71	51	95	12.4096	10.5302	5.33245	28.7326	24.506	39.4111	9.42409	30.8832	60.8371	19.2388	1.6609	3.8678e-06	1.1751e-05	UP	GO:0008150//GO:0043170//GO:0044238//GO:0008152//GO:0019538//GO:0071704//GO:0006508	biological_process//macromolecule metabolic process//primary metabolic process//metabolic process//protein metabolic process//organic substance metabolic process//proteolysis	--	--	GO:0004222//GO:0003674//GO:0004175//GO:0003824//GO:0070011//GO:0008237//GO:0008233//GO:0016787	metalloendopeptidase activity//molecular_function//endopeptidase activity//catalytic activity//peptidase activity, acting on L-amino acid peptides//metallopeptidase activity//peptidase activity//hydrolase activity	hypothetical protein; K07387 putative metalloprotease [EC:3.4.24.-]	http://www.genome.jp/dbget-bin/www_bget?pae:PA0277	-	hypothetical protein
PA0278	NC_002516.2	-	312381	313133	753	20	37	21	31	29	35	10.877	20.6696	12.5415	12.6452	14.0458	14.6356	14.696	13.7755	26.989	29.8538	-0.14554	0.71616	0.78776	FALSE	--	--	GO:0005575//GO:0016021//GO:0031224//GO:0016020//GO:0044425	cellular_component//integral component of membrane//intrinsic component of membrane//membrane//membrane part	--	--	--	--	-	hypothetical protein
PA0279	NC_002516.2	+	313227	313925	699	178	193	149	92	83	109	104.283	116.146	95.8595	40.4267	43.3057	49.1005	105.43	44.2776	80.4768	199.588	-1.3104	6.5943e-08	2.4327e-07	DOWN	GO:0060255//GO:0006412//GO:0006725//GO:0032774//GO:0009058//GO:0080090//GO:0019438//GO:0006414//GO:0006807//GO:0006139//GO:0010608//GO:0006417//GO:0006451//GO:2001141//GO:0090304//GO:0006351//GO:2000112//GO:0010468//GO:0001514//GO:1901360//GO:0019538//GO:0016070//GO:0051252//GO:0071704//GO:0050794//GO:0050789//GO:0065007//GO:0009987//GO:0044249//GO:0031326//GO:0032268//GO:0008152//GO:0051246//GO:…	regulation of macromolecule metabolic process//translation//cellular aromatic compound metabolic process//RNA biosynthetic process//biosynthetic process//regulation of primary metabolic process//aromatic compound biosynthetic process//translational elongation//nitrogen compound metabolic process//nucleobase-containing compound metabolic process//posttranscriptional regulation of gene expression//…	GO:0005623//GO:0005737//GO:0005622//GO:0044424//GO:0044464//GO:0005575	cell//cytoplasm//intracellular//intracellular part//cell part//cellular_component	GO:1901363//GO:0036094//GO:0019001//GO:0097159//GO:0003746//GO:0017076//GO:0000166//GO:0043168//GO:0003700//GO:0001882//GO:0003723//GO:0032550//GO:0032549//GO:0032555//GO:0003674//GO:0005488//GO:1901265//GO:0003677//GO:0005525//GO:0035639//GO:0032553//GO:0043167//GO:0008135//GO:0032561//GO:0001071//GO:0001883//GO:0003676	heterocyclic compound binding//small molecule binding//guanyl nucleotide binding//organic cyclic compound binding//translation elongation factor activity//purine nucleotide binding//nucleotide binding//anion binding//transcription factor activity, sequence-specific DNA binding//nucleoside binding//RNA binding//purine ribonucleoside binding//ribonucleoside binding//purine ribonucleotide binding//m…	transcriptional regulator	http://www.genome.jp/dbget-bin/www_bget?pae:PA0279	-	transcriptional regulator
PA0280	NC_002516.2	-	313938	314927	990	31	28	39	102	57	99	12.8233	11.8973	17.7156	31.6463	20.9983	31.4874	14.1454	28.044	72.3682	38.2724	0.91905	0.0020005	0.0041468	UP	GO:0006807//GO:0009308//GO:0006139//GO:0051179//GO:0090304//GO:1901360//GO:0006576//GO:0006725//GO:0006259//GO:0009058//GO:0044106//GO:0034645//GO:1901576//GO:0034641//GO:0044237//GO:0044238//GO:0044260//GO:0009059//GO:0008150//GO:0006260//GO:0043170//GO:1901564//GO:0071704//GO:0009987//GO:0044249//GO:0008152//GO:0006810//GO:0051234//GO:0046483	nitrogen compound metabolic process//amine metabolic process//nucleobase-containing compound metabolic process//localization//nucleic acid metabolic process//organic cyclic compound metabolic process//cellular biogenic amine metabolic process//cellular aromatic compound metabolic process//DNA metabolic process//biosynthetic process//cellular amine metabolic process//cellular macromolecule biosynt…	GO:0016020//GO:0043234//GO:0044425//GO:0043190//GO:0005575//GO:0032991	membrane//protein complex//membrane part//ATP-binding cassette (ABC) transporter complex//cellular_component//macromolecular complex	GO:0017076//GO:0043168//GO:0000166//GO:0032559//GO:0001882//GO:0003824//GO:0016818//GO:1901363//GO:0019001//GO:0036094//GO:0097159//GO:0016820//GO:0016787//GO:0003924//GO:0022857//GO:0016462//GO:0004386//GO:0032553//GO:0043167//GO:0005215//GO:0003678//GO:0032561//GO:0005524//GO:0001883//GO:0017111//GO:0032550//GO:0032549//GO:0032555//GO:0003674//GO:0005488//GO:1901265//GO:0030554//GO:0016887//GO:…	purine nucleotide binding//anion binding//nucleotide binding//adenyl ribonucleotide binding//nucleoside binding//catalytic activity//hydrolase activity, acting on acid anhydrides, in phosphorus-containing anhydrides//heterocyclic compound binding//guanyl nucleotide binding//small molecule binding//organic cyclic compound binding//hydrolase activity, acting on acid anhydrides, catalyzing transmemb…	cysA; sulfate transporter CysA; K02045 sulfate transport system ATP-binding protein [EC:3.6.3.25]	http://www.genome.jp/dbget-bin/www_bget?pae:PA0280	cysA	sulfate.thiosulfate ABC transporter ATP-binding protein CysA
PA0281	NC_002516.2	-	314931	315800	870	5	2	0	14	11	20	2.35355	0.967022	0	4.94273	4.61124	7.23848	1.10686	5.59748	12.6291	2.56689	2.2987	0.0039682	0.0078241	UP	GO:0051179//GO:0051234//GO:0006810//GO:0008150	localization//establishment of localization//transport//biological_process	GO:0016020//GO:0005575	membrane//cellular_component	--	--	cysW; sulfate transporter CysW; K02047 sulfate transport system permease protein	http://www.genome.jp/dbget-bin/www_bget?pae:PA0281	cysW	sulfate transporter CysW
PA0282	NC_002516.2	-	315811	316629	819	3	7	2	21	14	35	1.50006	3.59534	1.09818	7.87578	6.23431	13.4561	2.06453	9.18874	19.469	4.51861	2.1072	0.00084571	0.0018565	UP	GO:0051179//GO:0006810//GO:0051234//GO:0008150	localization//transport//establishment of localization//biological_process	GO:0016020//GO:0005575	membrane//cellular_component	--	--	cysT; sulfate transporter CysT; K02046 sulfate transport system permease protein	http://www.genome.jp/dbget-bin/www_bget?pae:PA0282	cysT	sulfate transporter CysT
PA0283	NC_002516.2	-	316791	317789	999	5	10	7	49	28	59	2.04964	4.21076	3.15107	15.0657	10.222	18.5962	3.13716	14.6279	37.9757	8.48501	2.1621	1.8846e-06	5.9526e-06	UP	GO:0008150//GO:0006996//GO:0006810//GO:0051234//GO:0007005//GO:0009987//GO:0044699//GO:0044763//GO:0000266//GO:0051179//GO:0071840//GO:0048285//GO:0016043	biological_process//organelle organization//transport//establishment of localization//mitochondrion organization//cellular process//single-organism process//single-organism cellular process//mitochondrial fission//localization//cellular component organization or biogenesis//organelle fission//cellular component organization	GO:0005575//GO:0044464//GO:0005622//GO:0043229//GO:0044424//GO:0044444//GO:0005737//GO:0005623//GO:0005739//GO:0043227//GO:0043231//GO:0016020//GO:0043226	cellular_component//cell part//intracellular//intracellular organelle//intracellular part//cytoplasmic part//cytoplasm//cell//mitochondrion//membrane-bounded organelle//intracellular membrane-bounded organelle//membrane//organelle	GO:0005215//GO:0003674	transporter activity//molecular_function	sbp; sulfate-binding protein; K02048 sulfate transport system substrate-binding protein	http://www.genome.jp/dbget-bin/www_bget?pae:PA0283	sbp	sulfate-binding protein
PA0284	NC_002516.2	-	317966	318148	183	18	16	15	35	25	69	40.2804	36.7785	36.8609	58.7456	49.8234	118.723	37.9733	75.7639	35.7873	18.8658	0.92368	0.073256	0.1118	FALSE	--	--	--	--	--	--	--	--	-	hypothetical protein
PA0285	NC_002516.2	-	318312	320594	2283	200	149	130	374	261	277	35.8754	27.454	25.6073	50.318	41.6945	38.2041	29.6456	43.4056	259.167	183.43	0.49866	0.027005	0.045073	UP	GO:0006355//GO:0008150//GO:0010556//GO:0009059//GO:0044260//GO:0031323//GO:0010467//GO:0019222//GO:0043170//GO:0018130//GO:0032501//GO:1901576//GO:0034645//GO:0034641//GO:1901362//GO:0051171//GO:0034654//GO:0044237//GO:0044271//GO:0044238//GO:0008152//GO:0044707//GO:0050909//GO:0019219//GO:0009889//GO:0007600//GO:0046483//GO:0050877//GO:0051252//GO:0016070//GO:0009987//GO:0071704//GO:0050794//GO:…	regulation of transcription, DNA-templated//biological_process//regulation of macromolecule biosynthetic process//macromolecule biosynthetic process//cellular macromolecule metabolic process//regulation of cellular metabolic process//gene expression//regulation of metabolic process//macromolecule metabolic process//heterocycle biosynthetic process//multicellular organismal process//organic substa…	GO:0005575//GO:0016021//GO:0031224//GO:0016020//GO:0044425	cellular_component//integral component of membrane//intrinsic component of membrane//membrane//membrane part	GO:0005488//GO:0003674//GO:0005515	binding//molecular_function//protein binding	hypothetical protein	http://www.genome.jp/dbget-bin/www_bget?pae:PA0285	-	hypothetical protein
PA0286	NC_002516.2	+	320766	321944	1179	1156	1249	1010	1919	1601	1801	401.528	445.63	385.242	499.942	495.247	480.991	410.8	492.06	1512.82	1312.65	0.20476	0.29163	0.37482	FALSE	GO:0032196//GO:0044699//GO:0071704//GO:0009987//GO:0006725//GO:0006259//GO:0008152//GO:0006310//GO:0006313//GO:0046483//GO:0006807//GO:0034641//GO:0044710//GO:0044238//GO:0006629//GO:0006139//GO:0044237//GO:0008150//GO:0090304//GO:0044763//GO:0044260//GO:0055114//GO:0043170//GO:1901360	transposition//single-organism process//organic substance metabolic process//cellular process//cellular aromatic compound metabolic process//DNA metabolic process//metabolic process//DNA recombination//transposition, DNA-mediated//heterocycle metabolic process//nitrogen compound metabolic process//cellular nitrogen compound metabolic process//single-organism metabolic process//primary metabolic p…	--	--	GO:0097159//GO:0003674//GO:0005488//GO:0016491//GO:1901363//GO:0003677//GO:0046914//GO:0043169//GO:0005507//GO:0043167//GO:0003824//GO:0004803//GO:0046872//GO:0003676	organic cyclic compound binding//molecular_function//binding//oxidoreductase activity//heterocyclic compound binding//DNA binding//transition metal ion binding//cation binding//copper ion binding//ion binding//catalytic activity//transposase activity//metal ion binding//nucleic acid binding	--	--	desA	delta-9 fatty acid desaturase DesA
PA0287	NC_002516.2	+	322175	323560	1386	20	15	6	14	18	41	5.90934	4.55254	1.94677	3.10258	4.73645	9.31445	4.13622	5.71783	20.3813	15.3926	0.40501	0.56165	0.6497	FALSE	GO:0006810//GO:0051234//GO:0055085//GO:0044699//GO:0009987//GO:0044765//GO:0044763//GO:0008150//GO:0051179	transport//establishment of localization//transmembrane transport//single-organism process//cellular process//single-organism transport//single-organism cellular process//biological_process//localization	GO:0005575//GO:0016020	cellular_component//membrane	GO:0003674//GO:0005215	molecular_function//transporter activity	--	--	gpuP	3-guanidinopropionate transporter
PA0288	NC_002516.2	+	323616	324572	957	12	8	9	26	21	18	5.13501	3.51644	4.22918	8.34487	8.00298	5.92239	4.29355	7.42341	18.5908	11.1734	0.73452	0.16755	0.233	FALSE	--	--	--	--	GO:0043167//GO:0005488//GO:0003674//GO:0046872//GO:0043169	ion binding//binding//molecular_function//metal ion binding//cation binding	--	--	gpuA	guanidinopropionase
PA0289	NC_002516.2	+	324625	325587	963	89	104	105	155	162	170	37.8474	45.429	49.0331	49.4383	61.3526	55.5852	44.1031	55.4587	139.015	115.557	0.26664	0.26799	0.34926	FALSE	GO:0009889//GO:0046483//GO:0019219//GO:0032504//GO:0008152//GO:0031326//GO:0044249//GO:0044767//GO:0044699//GO:0009987//GO:0065007//GO:0050789//GO:0050794//GO:0071704//GO:0016070//GO:0051252//GO:0000003//GO:0032501//GO:0043170//GO:0019222//GO:0018130//GO:0048609//GO:0031323//GO:0010467//GO:0003006//GO:0044260//GO:0009059//GO:0006355//GO:0010556//GO:0008150//GO:0044238//GO:0044271//GO:0044237//GO:…	regulation of biosynthetic process//heterocycle metabolic process//regulation of nucleobase-containing compound metabolic process//multicellular organism reproduction//metabolic process//regulation of cellular biosynthetic process//cellular biosynthetic process//single-organism developmental process//single-organism process//cellular process//biological regulation//regulation of biological proces…	GO:0042600//GO:0005576//GO:0005575//GO:0044464//GO:0071944//GO:0005623//GO:0030312	chorion//extracellular region//cellular_component//cell part//cell periphery//cell//external encapsulating structure	GO:0005198//GO:0003674//GO:0001071//GO:0003700//GO:0005213	structural molecule activity//molecular_function//nucleic acid binding transcription factor activity//transcription factor activity, sequence-specific DNA binding//structural constituent of chorion	--	--	gpuR	transcriptional activator GpuR
PA0290	NC_002516.2	+	325700	326671	972	290	313	274	118	131	144	122.181	135.458	126.768	37.2884	49.1529	46.648	128.136	44.3631	112.104	337.979	-1.5921	1.6274e-12	8.961e-12	DOWN	GO:0009058//GO:0006725//GO:0032774//GO:0060255//GO:0010468//GO:1901360//GO:2001141//GO:0090304//GO:0006351//GO:2000112//GO:0006139//GO:0080090//GO:0019438//GO:0006807//GO:0009889//GO:0046483//GO:0019219//GO:0008152//GO:0009987//GO:0065007//GO:0050789//GO:0050794//GO:0071704//GO:0031326//GO:0044249//GO:0016070//GO:0051252//GO:0031323//GO:0010467//GO:0043170//GO:0019222//GO:0018130//GO:0044260//GO:…	biosynthetic process//cellular aromatic compound metabolic process//RNA biosynthetic process//regulation of macromolecule metabolic process//regulation of gene expression//organic cyclic compound metabolic process//regulation of RNA biosynthetic process//nucleic acid metabolic process//transcription, DNA-templated//regulation of cellular macromolecule biosynthetic process//nucleobase-containing c…	--	--	GO:0005515//GO:0005488//GO:0003674	protein binding//binding//molecular_function	hypothetical protein	http://www.genome.jp/dbget-bin/www_bget?pae:PA0290	-	hypothetical protein
PA0291	NC_002516.2	+	327284	328666	1383	659	682	676	1345	740	1146	195.135	207.438	219.812	298.716	195.143	260.915	207.461	251.591	908.57	780.074	0.21999	0.27536	0.35761	FALSE	GO:0006810//GO:0051234//GO:0008150//GO:0051179	transport//establishment of localization//biological_process//localization	GO:0016021//GO:0005575//GO:0044425//GO:0031224//GO:0016020	integral component of membrane//cellular_component//membrane part//intrinsic component of membrane//membrane	GO:0003674//GO:0022829//GO:0022803//GO:0005215//GO:0022857//GO:0015288//GO:0015267	molecular_function//wide pore channel activity//passive transmembrane transporter activity//transporter activity//transmembrane transporter activity//porin activity//channel activity	--	--	oprE	anaerobically-induced outer membrane porin OprE
PA0292	NC_002516.2	-	328801	329907	1107	209	185	153	300	235	314	77.3163	70.2991	62.1541	83.2399	77.422	89.3138	69.9232	83.3252	240.207	209.736	0.19571	0.37985	0.46896	FALSE	GO:0032940//GO:0051234//GO:0019219//GO:0046483//GO:0009889//GO:0008152//GO:0006810//GO:0065007//GO:0050789//GO:0050794//GO:0071704//GO:0009987//GO:0044699//GO:0044249//GO:0031326//GO:1901564//GO:0055085//GO:0071702//GO:0051252//GO:0016070//GO:0010467//GO:0009445//GO:0031323//GO:0018130//GO:0043170//GO:0019222//GO:0010556//GO:0008150//GO:0006355//GO:0044260//GO:0009059//GO:0006357//GO:0034654//GO:…	secretion by cell//establishment of localization//regulation of nucleobase-containing compound metabolic process//heterocycle metabolic process//regulation of biosynthetic process//metabolic process//transport//biological regulation//regulation of biological process//regulation of cellular process//organic substance metabolic process//cellular process//single-organism process//cellular biosynthet…	GO:0032991//GO:0044424//GO:0005622//GO:0043229//GO:0005634//GO:0043233//GO:0031981//GO:0005575//GO:0044446//GO:0070013//GO:0044464//GO:0015627//GO:0044451//GO:0005654//GO:0044428//GO:0043226//GO:0044422//GO:0043227//GO:0043234//GO:0005623//GO:0016592//GO:0043231//GO:0031974	macromolecular complex//intracellular part//intracellular//intracellular organelle//nucleus//organelle lumen//nuclear lumen//cellular_component//intracellular organelle part//intracellular organelle lumen//cell part//type II protein secretion system complex//nucleoplasm part//nucleoplasm//nuclear part//organelle//organelle part//membrane-bounded organelle//protein complex//cell//mediator complex/…	GO:0000988//GO:0022892//GO:0003674//GO:0004668//GO:0008565//GO:0016810//GO:0005215//GO:0003712//GO:0016813//GO:0000989//GO:0001104//GO:0016787//GO:0001076//GO:0003824	transcription factor activity, protein binding//substrate-specific transporter activity//molecular_function//protein-arginine deiminase activity//protein transporter activity//hydrolase activity, acting on carbon-nitrogen (but not peptide) bonds//transporter activity//transcription cofactor activity//hydrolase activity, acting on carbon-nitrogen (but not peptide) bonds, in linear amidines//transc…	--	--	aguA	agmatine deiminase
PA0293	NC_002516.2	-	329993	330871	879	2	6	8	55	28	49	0.93178	2.87136	4.09286	19.219	11.6175	17.5527	2.632	16.1298	37.0004	6.34571	2.5437	1.0855e-07	3.9132e-07	UP	GO:0008150//GO:0008152//GO:0006807	biological_process//metabolic process//nitrogen compound metabolic process	--	--	GO:0016810//GO:0003674//GO:0003824//GO:0016787	hydrolase activity, acting on carbon-nitrogen (but not peptide) bonds//molecular_function//catalytic activity//hydrolase activity	aguB; N-carbamoylputrescine amidohydrolase; K12251 N-carbamoylputrescine amidase [EC:3.5.1.53]	http://www.genome.jp/dbget-bin/www_bget?pae:PA0293	aguB	N-carbamoylputrescine amidohydrolase
PA0294	NC_002516.2	-	331034	331699	666	49	60	51	71	73	78	30.1296	37.8968	34.4367	32.7448	39.9754	36.8771	34.1544	36.5324	63.3295	61.7202	0.037136	0.92393	0.95758	FALSE	--	--	--	--	GO:0097159//GO:1901363//GO:0003676//GO:0003677//GO:0003674//GO:0005488	organic cyclic compound binding//heterocyclic compound binding//nucleic acid binding//DNA binding//molecular_function//binding	--	--	aguR	transcriptional regulator AguR
PA0295	NC_002516.2	-	331762	332823	1062	74	125	106	98	57	90	28.5351	49.5121	44.8856	28.3439	19.5747	26.6842	40.9776	24.8676	68.89	118.175	-0.77856	0.017534	0.030337	DOWN	GO:0051234//GO:0006810//GO:0008150//GO:0051179	establishment of localization//transport//biological_process//localization	--	--	GO:0003674//GO:0005488//GO:0005215//GO:0005515	molecular_function//binding//transporter activity//protein binding	periplasmic polyamine binding protein; K02055 putative spermidine/putrescine transport system substrate-binding protein	http://www.genome.jp/dbget-bin/www_bget?pae:PA0295	-	polyamine binding protein
PA0296	NC_002516.2	-	333079	334455	1377	28	25	36	51	17	31	8.32715	7.63716	11.7569	11.3761	4.50256	7.08866	9.24042	7.65578	27.6646	34.7926	-0.33074	0.55228	0.64086	FALSE	GO:0009064//GO:0006520//GO:0006542//GO:1901605//GO:0006541//GO:1901566//GO:0006807//GO:0044281//GO:0009058//GO:0008652//GO:0019752//GO:0044711//GO:0008150//GO:1901607//GO:1901576//GO:0044710//GO:0009084//GO:0044237//GO:0044283//GO:0044238//GO:0008152//GO:0046394//GO:0016053//GO:1901564//GO:0043436//GO:0009987//GO:0071704//GO:0044249//GO:0006082	glutamine family amino acid metabolic process//cellular amino acid metabolic process//glutamine biosynthetic process//alpha-amino acid metabolic process//glutamine metabolic process//organonitrogen compound biosynthetic process//nitrogen compound metabolic process//small molecule metabolic process//biosynthetic process//cellular amino acid biosynthetic process//carboxylic acid metabolic process//…	--	--	GO:0003824//GO:0003723//GO:0046872//GO:0043169//GO:1901363//GO:0016879//GO:0097159//GO:0016874//GO:0004356//GO:0003676//GO:0016880//GO:0043167//GO:0016211//GO:0005488//GO:0003674	catalytic activity//RNA binding//metal ion binding//cation binding//heterocyclic compound binding//ligase activity, forming carbon-nitrogen bonds//organic cyclic compound binding//ligase activity//glutamate-ammonia ligase activity//nucleic acid binding//acid-ammonia (or amide) ligase activity//ion binding//ammonia ligase activity//binding//molecular_function	--	--	spuI	glutamine synthetase
PA0297	NC_002516.2	+	334734	335486	753	244	275	183	1086	685	824	132.699	153.626	109.29	442.989	331.772	344.563	131.872	373.108	734.641	268.351	1.4529	1.6133e-08	6.3643e-08	UP	GO:0044237//GO:0044238//GO:0044710//GO:0008150//GO:0043436//GO:0009987//GO:0071704//GO:0006082//GO:1901564//GO:0008152//GO:0044281//GO:0006807//GO:0006541//GO:0009064//GO:1901605//GO:0006520//GO:0019752	cellular metabolic process//primary metabolic process//single-organism metabolic process//biological_process//oxoacid metabolic process//cellular process//organic substance metabolic process//organic acid metabolic process//organonitrogen compound metabolic process//metabolic process//small molecule metabolic process//nitrogen compound metabolic process//glutamine metabolic process//glutamine fam…	--	--	GO:0003674//GO:0003824//GO:0016787	molecular_function//catalytic activity//hydrolase activity	spuA; glutamine amidotransferase; K07010 putative glutamine amidotransferase	http://www.genome.jp/dbget-bin/www_bget?pae:PA0297	spuA	glutamine amidotransferase
PA0298	NC_002516.2	+	335527	336885	1359	112	136	98	484	357	418	33.7498	42.0964	32.4289	109.392	95.806	96.8486	36.0917	100.682	357.176	132.731	1.4281	1.8419e-10	8.6338e-10	UP	GO:0046394//GO:0008152//GO:0016053//GO:1901564//GO:0044249//GO:0006082//GO:0043436//GO:0009987//GO:0071704//GO:1901607//GO:0044711//GO:0008150//GO:0044710//GO:0009084//GO:1901576//GO:0044238//GO:0044237//GO:0044283//GO:0009058//GO:0008652//GO:0019752//GO:0006520//GO:0006542//GO:1901605//GO:0009064//GO:1901566//GO:0006541//GO:0006807//GO:0044281	carboxylic acid biosynthetic process//metabolic process//organic acid biosynthetic process//organonitrogen compound metabolic process//cellular biosynthetic process//organic acid metabolic process//oxoacid metabolic process//cellular process//organic substance metabolic process//alpha-amino acid biosynthetic process//single-organism biosynthetic process//biological_process//single-organism metabo…	--	--	GO:0003674//GO:0004356//GO:0016874//GO:0016880//GO:0016211//GO:0016879//GO:0003824	molecular_function//glutamate-ammonia ligase activity//ligase activity//acid-ammonia (or amide) ligase activity//ammonia ligase activity//ligase activity, forming carbon-nitrogen bonds//catalytic activity	spuB; glutamine synthetase; K01915 glutamine synthetase [EC:6.3.1.2]	http://www.genome.jp/dbget-bin/www_bget?pae:PA0298	spuB	glutamine synthetase
PA0299	NC_002516.2	+	336951	338321	1371	457	477	344	859	629	880	136.506	146.355	112.836	192.448	167.324	202.107	131.899	187.293	668.856	489.196	0.45128	0.024596	0.041361	UP	--	--	--	--	GO:0017076//GO:0043168//GO:0000166//GO:0032559//GO:0003824//GO:0001882//GO:0036094//GO:0097159//GO:0003968//GO:1901363//GO:0016772//GO:0048037//GO:0032553//GO:0030170//GO:0008483//GO:0043167//GO:0005524//GO:0001883//GO:0032549//GO:0034062//GO:0003674//GO:0032555//GO:0005488//GO:0032550//GO:1901265//GO:0030554//GO:0016740//GO:0035639//GO:0016769//GO:0016779	purine nucleotide binding//anion binding//nucleotide binding//adenyl ribonucleotide binding//catalytic activity//nucleoside binding//small molecule binding//organic cyclic compound binding//RNA-directed RNA polymerase activity//heterocyclic compound binding//transferase activity, transferring phosphorus-containing groups//cofactor binding//ribonucleotide binding//pyridoxal phosphate binding//tran…	spuC; aminotransferase; K12256 putrescine aminotransferase [EC:2.6.1.-]	http://www.genome.jp/dbget-bin/www_bget?pae:PA0299	spuC	aminotransferase
PA0300	NC_002516.2	+	338437	339540	1104	481	538	439	940	661	844	178.422	204.993	178.822	261.527	218.362	240.719	187.412	240.203	691.918	560.887	0.30289	0.12263	0.17722	FALSE	GO:0051179//GO:0008150//GO:0006810//GO:0051234	localization//biological_process//transport//establishment of localization	--	--	GO:0005215//GO:0003674	transporter activity//molecular_function	--	--	spuD	putrescine ABC transporter substrate-binding protein SpuD
PA0301	NC_002516.2	+	339959	341056	1098	94	106	103	518	344	460	35.0588	40.6096	42.1853	144.906	114.262	131.914	39.2846	130.361	373.529	117.27	1.6714	8.2373e-14	5.0771e-13	UP	GO:0051179//GO:0008150//GO:0051234//GO:0006810	localization//biological_process//establishment of localization//transport	--	--	GO:0005215//GO:0003674	transporter activity//molecular_function	spuE; polyamine transporter; K11073 putrescine transport system substrate-binding protein	http://www.genome.jp/dbget-bin/www_bget?pae:PA0301	spuE	spermidine ABC transporter substrate-binding protein SpuE
PA0302	NC_002516.2	+	341111	342265	1155	68	64	56	296	145	219	24.1101	23.309	21.8038	78.7169	45.7857	59.7034	23.0743	61.402	185.544	72.289	1.3599	0.00022497	0.00053834	UP	GO:0009058//GO:0006725//GO:0019752//GO:0006412//GO:1901360//GO:0006520//GO:0090304//GO:0051179//GO:0044281//GO:0006139//GO:0043038//GO:0006807//GO:0006399//GO:0044267//GO:0046483//GO:0051234//GO:0006810//GO:0008152//GO:0006082//GO:0043039//GO:0044249//GO:0009987//GO:0043436//GO:0071704//GO:0034660//GO:0006418//GO:0016070//GO:0019538//GO:1901564//GO:0043170//GO:0010467//GO:0008150//GO:0009059//GO:…	biosynthetic process//cellular aromatic compound metabolic process//carboxylic acid metabolic process//translation//organic cyclic compound metabolic process//cellular amino acid metabolic process//nucleic acid metabolic process//localization//small molecule metabolic process//nucleobase-containing compound metabolic process//amino acid activation//nitrogen compound metabolic process//tRNA metabo…	GO:0044425//GO:0043234//GO:0016020//GO:0032991//GO:0005575//GO:0043190	membrane part//protein complex//membrane//macromolecular complex//cellular_component//ATP-binding cassette (ABC) transporter complex	GO:0016462//GO:0003924//GO:0022857//GO:0016787//GO:0016820//GO:0097159//GO:0036094//GO:0019001//GO:1901363//GO:0016818//GO:0003824//GO:0001882//GO:0016875//GO:0032559//GO:0000166//GO:0043168//GO:0017076//GO:0016817//GO:0035639//GO:0005525//GO:0016887//GO:0030554//GO:1901265//GO:0005488//GO:0032555//GO:0003674//GO:0032549//GO:0032550//GO:0017111//GO:0004812//GO:0001883//GO:0005524//GO:0032561//GO:…	pyrophosphatase activity//GTPase activity//transmembrane transporter activity//hydrolase activity//hydrolase activity, acting on acid anhydrides, catalyzing transmembrane movement of substances//organic cyclic compound binding//small molecule binding//guanyl nucleotide binding//heterocyclic compound binding//hydrolase activity, acting on acid anhydrides, in phosphorus-containing anhydrides//catal…	spuF; polyamine transporter PotG; K11076 putrescine transport system ATP-binding protein	http://www.genome.jp/dbget-bin/www_bget?pae:PA0302	spuF	polyamine transporter PotG
PA0303	NC_002516.2	+	342292	343173	882	61	78	60	196	112	179	28.3226	37.2008	30.5921	68.2567	46.312	63.903	32.0385	59.4906	136.883	76.5575	0.83833	0.00091648	0.0019993	UP	GO:0008150//GO:0051234//GO:0006810//GO:0051179	biological_process//establishment of localization//transport//localization	GO:0005575//GO:0016020	cellular_component//membrane	--	--	spuG; polyamine transporter PotH; K11075 putrescine transport system permease protein	http://www.genome.jp/dbget-bin/www_bget?pae:PA0303	spuG	polyamine transporter PotH
PA0304	NC_002516.2	+	343256	344125	870	271	283	211	461	318	498	127.562	136.834	109.066	162.757	133.307	180.238	124.487	158.767	359.535	293.134	0.29457	0.15622	0.21916	FALSE	GO:0051179//GO:0051234//GO:0006810//GO:0008150	localization//establishment of localization//transport//biological_process	GO:0016020//GO:0005575	membrane//cellular_component	--	--	--	--	spuH	polyamine transporter PotI
PA0305	NC_002516.2	-	344303	346690	2388	111	127	90	160	126	160	19.0353	22.3715	16.9486	20.5799	19.2433	21.0971	19.4518	20.3068	126.354	125.653	0.0080259	0.99914	1	FALSE	GO:0009058//GO:0017144//GO:0017000//GO:0009987//GO:0044249//GO:0008152//GO:0044237//GO:0016999//GO:0008150	biosynthetic process//drug metabolic process//antibiotic biosynthetic process//cellular process//cellular biosynthetic process//metabolic process//cellular metabolic process//antibiotic metabolic process//biological_process	--	--	GO:0016787//GO:0003824//GO:0003674	hydrolase activity//catalytic activity//molecular_function	--	--	-	hypothetical protein
PA0306	NC_002516.2	+	346801	348335	1557	1363	1178	1307	304	322	387	358.492	318.26	377.496	59.9712	75.4243	78.2634	351.416	71.2197	288.122	1489.31	-2.3699	1.0887e-30	1.7011e-29	DOWN	GO:0000245//GO:0006397//GO:0072521//GO:0009141//GO:0071840//GO:0015672//GO:1901657//GO:0009058//GO:0042451//GO:1901137//GO:0006310//GO:0009205//GO:0016043//GO:0006753//GO:0019637//GO:0044085//GO:0060255//GO:0042455//GO:0055086//GO:0009260//GO:0022607//GO:0016071//GO:0009142//GO:0046390//GO:0022618//GO:0006259//GO:0006725//GO:0009259//GO:0032774//GO:0043933//GO:0090304//GO:0000377//GO:0044763//GO:…	spliceosomal complex assembly//mRNA processing//purine-containing compound metabolic process//nucleoside triphosphate metabolic process//cellular component organization or biogenesis//monovalent inorganic cation transport//glycosyl compound metabolic process//biosynthetic process//purine nucleoside biosynthetic process//carbohydrate derivative biosynthetic process//DNA recombination//purine ribon…	GO:0043226//GO:0044422//GO:0044428//GO:0005623//GO:0005685//GO:0043227//GO:0043231//GO:0005622//GO:0005634//GO:0043229//GO:0032991//GO:0044424//GO:0030529//GO:0005575//GO:0044446//GO:0030532//GO:0044464	organelle//organelle part//nuclear part//cell//U1 snRNP//membrane-bounded organelle//intracellular membrane-bounded organelle//intracellular//nucleus//intracellular organelle//macromolecular complex//intracellular part//ribonucleoprotein complex//cellular_component//intracellular organelle part//small nuclear ribonucleoprotein complex//cell part	GO:0022857//GO:0005515//GO:0022890//GO:1901363//GO:0097159//GO:0015075//GO:0003729//GO:0003824//GO:0003723//GO:0015078//GO:0022891//GO:0003700//GO:0000150//GO:0022892//GO:0008324//GO:0003674//GO:0005488//GO:0003677//GO:0015077//GO:0005215//GO:0043565//GO:0001071//GO:0003676	transmembrane transporter activity//protein binding//inorganic cation transmembrane transporter activity//heterocyclic compound binding//organic cyclic compound binding//ion transmembrane transporter activity//mRNA binding//catalytic activity//RNA binding//hydrogen ion transmembrane transporter activity//substrate-specific transmembrane transporter activity//transcription factor activity, sequenc…	transcriptional regulator	http://www.genome.jp/dbget-bin/www_bget?pae:PA0306	-	transcriptional regulator
PA0307	NC_002516.2	-	348440	349051	612	274	247	189	266	250	247	183.346	169.774	138.879	133.502	148.982	127.081	164	136.522	217.9	271.657	-0.31812	0.12526	0.18064	FALSE	--	--	--	--	--	--	--	--	-	hypothetical protein
PA0308	NC_002516.2	+	349050	350069	1020	193	211	173	309	281	310	77.4871	87.0178	76.2732	93.05	100.473	95.697	80.2593	96.4067	256.221	221.927	0.2073	0.35391	0.44262	FALSE	--	--	--	--	--	--	--	--	-	hypothetical protein
PA0309	NC_002516.2	-	350089	350841	753	230	226	164	453	458	486	125.085	126.252	97.9433	184.783	221.827	203.225	116.427	203.278	398.528	237.155	0.74885	0.00053569	0.0012107	UP	--	--	--	--	--	--	hypothetical protein	http://www.genome.jp/dbget-bin/www_bget?pae:PA0309	-	hypothetical protein
PA0310	NC_002516.2	+	350890	351588	699	226	279	254	276	236	230	132.405	167.901	163.411	121.28	123.134	103.607	154.572	116.007	211.75	293.51	-0.47105	0.030829	0.050862	FALSE	GO:0008152//GO:0044710//GO:0055114//GO:0008150	metabolic process//single-organism metabolic process//oxidation-reduction process//biological_process	--	--	GO:0016491//GO:0003824//GO:0003674	oxidoreductase activity//catalytic activity//molecular_function	--	--	-	hypothetical protein
PA0311	NC_002516.2	-	351610	352164	555	8	7	7	7	6	17	5.90295	5.30555	5.67193	3.87403	3.94278	9.64478	5.62681	5.82053	8.31762	8.48632	-0.028969	1	1	FALSE	--	--	--	--	--	--	--	--	-	hypothetical protein
PA0312	NC_002516.2	+	352430	352924	495	469	589	439	255	205	271	388.007	500.537	398.828	158.232	151.04	172.385	429.124	160.552	206.92	575.171	-1.4749	2.5089e-12	1.3482e-11	DOWN	--	--	--	--	--	--	hypothetical protein	http://www.genome.jp/dbget-bin/www_bget?pae:PA0312	-	hypothetical protein
PA0313	NC_002516.2	-	352927	353619	693	150	134	138	153	115	156	88.6401	81.3387	89.5513	67.8135	60.5214	70.8807	86.51	66.4052	119.878	163.007	-0.44337	0.071524	0.10927	FALSE	GO:0006810//GO:0051234//GO:0008150//GO:0051179	transport//establishment of localization//biological_process//localization	GO:0005575//GO:0016020	cellular_component//membrane	--	--	--	--	-	L-cysteine ABC transporter protein YecS
PA0314	NC_002516.2	-	353691	354461	771	288	248	291	270	195	276	152.971	135.308	169.732	107.564	92.2411	112.717	152.671	104.174	209.218	320.684	-0.61615	0.0057929	0.011093	DOWN	--	--	GO:0016020//GO:0005575	membrane//cellular_component	GO:0004970//GO:0022891//GO:0004872//GO:0015276//GO:0005234//GO:0004888//GO:0015267//GO:0005231//GO:0005230//GO:0060089//GO:0005216//GO:0022857//GO:0022836//GO:0004871//GO:0022838//GO:0015075//GO:0022839//GO:0005215//GO:0022803//GO:0022834//GO:0022892//GO:0038023//GO:0008066//GO:0003674	ionotropic glutamate receptor activity//substrate-specific transmembrane transporter activity//receptor activity//ligand-gated ion channel activity//extracellular-glutamate-gated ion channel activity//transmembrane signaling receptor activity//channel activity//excitatory extracellular ligand-gated ion channel activity//extracellular ligand-gated ion channel activity//molecular transducer activit…	L-cysteine ABC transporter protein FliY; K02424 cystine transport system substrate-binding protein	http://www.genome.jp/dbget-bin/www_bget?pae:PA0314	-	L-cysteine ABC transporter protein FliY
PA0315	NC_002516.2	+	354754	355191	438	849	677	774	2098	2121	2464	793.79	650.19	794.681	1471.26	1766.08	1771.35	746.22	1669.56	1901.84	889.757	1.0959	1.2481e-08	4.9943e-08	UP	--	--	--	--	--	--	hypothetical protein	http://www.genome.jp/dbget-bin/www_bget?pae:PA0315	-	hypothetical protein
PA0316	NC_002516.2	-	355248	356477	1230	295	243	265	1176	850	1043	98.2175	83.1049	96.8873	293.67	252.033	267.003	92.7366	270.902	869.538	310.325	1.4865	2.4209e-13	1.4229e-12	UP	GO:0044710//GO:0008150//GO:0055114//GO:0008152	single-organism metabolic process//biological_process//oxidation-reduction process//metabolic process	--	--	GO:0043167//GO:0031406//GO:0003674//GO:0005488//GO:1901265//GO:0050662//GO:0016597//GO:0051287//GO:0004616//GO:0000166//GO:0043168//GO:0003824//GO:0016614//GO:1901363//GO:0016491//GO:0036094//GO:0097159//GO:0048037//GO:0016616	ion binding//carboxylic acid binding//molecular_function//binding//nucleoside phosphate binding//coenzyme binding//amino acid binding//NAD binding//phosphogluconate dehydrogenase (decarboxylating) activity//nucleotide binding//anion binding//catalytic activity//oxidoreductase activity, acting on CH-OH group of donors//heterocyclic compound binding//oxidoreductase activity//small molecule binding/…	serA; D-3-phosphoglycerate dehydrogenase; K00058 D-3-phosphoglycerate dehydrogenase [EC:1.1.1.95]	http://www.genome.jp/dbget-bin/www_bget?pae:PA0316	serA	D-3-phosphoglycerate dehydrogenase
PA0317	NC_002516.2	+	356681	358075	1395	528	500	459	1188	907	1043	155	150.772	147.967	261.577	237.125	235.422	151.246	244.708	890.922	572.74	0.63742	0.0012031	0.0025784	UP	GO:0044710//GO:0008150//GO:0055114//GO:0008152	single-organism metabolic process//biological_process//oxidation-reduction process//metabolic process	--	--	GO:0043168//GO:0000166//GO:0003824//GO:1901363//GO:0097159//GO:0016491//GO:0036094//GO:0050660//GO:0048037//GO:0043167//GO:0003674//GO:0005488//GO:1901265//GO:0050662	anion binding//nucleotide binding//catalytic activity//heterocyclic compound binding//organic cyclic compound binding//oxidoreductase activity//small molecule binding//flavin adenine dinucleotide binding//cofactor binding//ion binding//molecular_function//binding//nucleoside phosphate binding//coenzyme binding	hypothetical protein	http://www.genome.jp/dbget-bin/www_bget?pae:PA0317	-	hypothetical protein
PA0318	NC_002516.2	+	358167	358832	666	359	359	348	389	265	368	220.746	226.749	234.98	179.405	145.116	173.984	227.492	166.168	288.564	411.72	-0.51277	0.016854	0.029269	DOWN	GO:0008150//GO:0008152	biological_process//metabolic process	--	--	GO:0003824//GO:0003674	catalytic activity//molecular_function	hypothetical protein	http://www.genome.jp/dbget-bin/www_bget?pae:PA0318	-	hypothetical protein
PA0319	NC_002516.2	+	358931	359920	990	210	188	184	464	325	400	86.8673	79.8819	83.5812	143.96	119.727	127.222	83.4435	130.303	336.759	224.43	0.58545	0.0058219	0.011141	UP	--	--	--	--	GO:0003674//GO:0005488//GO:0005515	molecular_function//binding//protein binding	hypothetical protein	http://www.genome.jp/dbget-bin/www_bget?pae:PA0319	-	hypothetical protein
PA0320	NC_002516.2	+	359982	360332	351	63	40	42	51	40	46	73.5031	47.9379	53.8106	44.6294	41.5621	41.2655	58.4172	42.4857	38.9063	55.6876	-0.51735	0.10679	0.15642	FALSE	--	--	--	--	--	--	--	--	-	hypothetical protein
PA0321	NC_002516.2	-	360413	361447	1035	20	12	17	14	13	11	7.91338	4.87716	7.38643	4.15476	4.58086	3.34649	6.72565	4.02737	10.8914	18.9873	-0.80185	0.12089	0.17488	FALSE	--	--	--	--	--	--	--	--	-	acetylpolyamine aminohydrolase
PA0322	NC_002516.2	-	361463	362857	1395	10	16	10	18	15	26	2.93561	4.82471	3.22368	3.96329	3.92158	5.86862	3.66133	4.5845	16.5844	13.7976	0.26541	0.62452	0.70761	FALSE	GO:0003333//GO:0046942//GO:0008150//GO:0006811//GO:0009987//GO:0044699//GO:0055085//GO:0071702//GO:0006865//GO:0051234//GO:0006810//GO:0006820//GO:0015849//GO:0051179//GO:0071705//GO:0034220//GO:0044763//GO:0044765//GO:0015711	amino acid transmembrane transport//carboxylic acid transport//biological_process//ion transport//cellular process//single-organism process//transmembrane transport//organic substance transport//amino acid transport//establishment of localization//transport//anion transport//organic acid transport//localization//nitrogen compound transport//ion transmembrane transport//single-organism cellular pr…	GO:0005575//GO:0016020	cellular_component//membrane	GO:0008514//GO:0005215//GO:0003674//GO:0046943//GO:0022892//GO:0022891//GO:0005342//GO:0015075//GO:0015171//GO:0022857//GO:0008509	organic anion transmembrane transporter activity//transporter activity//molecular_function//carboxylic acid transmembrane transporter activity//substrate-specific transporter activity//substrate-specific transmembrane transporter activity//organic acid transmembrane transporter activity//ion transmembrane transporter activity//amino acid transmembrane transporter activity//transmembrane transport…	--	--	-	transporter
PA0323	NC_002516.2	-	363278	364321	1044	19	13	14	23	16	10	7.4529	5.23804	6.0305	6.76683	5.58938	3.01603	6.24048	5.12408	14.0683	17.7067	-0.33186	0.51098	0.60106	FALSE	GO:0008150//GO:0006810//GO:0051234//GO:0051179	biological_process//transport//establishment of localization//localization	--	--	GO:0005215//GO:0003674	transporter activity//molecular_function	--	--	-	ABC transporter
PA0324	NC_002516.2	-	364369	365157	789	1	1	1	3	2	1	0.519033	0.533149	0.569966	1.16789	0.924479	0.39908	0.540716	0.830483	1.72723	1.15993	0.57443	0.89493	0.93534	FALSE	GO:0051179//GO:0008150//GO:0006810//GO:0051234	localization//biological_process//transport//establishment of localization	GO:0016020//GO:0005575	membrane//cellular_component	--	--	--	--	-	ABC transporter permease
PA0325	NC_002516.2	-	365154	366083	930	3	1	2	5	4	6	1.32102	0.452317	0.967104	1.65137	1.56863	2.03144	0.913481	1.75048	4.23189	2.3203	0.86699	0.48389	0.57404	FALSE	GO:0051234//GO:0006810//GO:0008150//GO:0051179	establishment of localization//transport//biological_process//localization	GO:0005575//GO:0016020	cellular_component//membrane	--	--	--	--	-	ABC transporter permease
PA0326	NC_002516.2	-	366080	367129	1050	3	6	5	8	5	6	1.17005	2.40374	2.14144	2.34023	1.7367	1.79928	1.90508	1.95874	5.37869	5.43238	-0.014329	1	1	FALSE	GO:0008150//GO:0051234//GO:0006810//GO:0051179	biological_process//establishment of localization//transport//localization	GO:0043190//GO:0005575//GO:0032991//GO:0016020//GO:0043234//GO:0044425	ATP-binding cassette (ABC) transporter complex//cellular_component//macromolecular complex//membrane//protein complex//membrane part	GO:0043167//GO:0032553//GO:0032561//GO:0001883//GO:0005524//GO:0005215//GO:0030554//GO:1901265//GO:0032550//GO:0017111//GO:0032549//GO:0005488//GO:0032555//GO:0003674//GO:0016817//GO:0005525//GO:0016887//GO:0035639//GO:0032559//GO:0017076//GO:0000166//GO:0043168//GO:0016818//GO:0001882//GO:0003824//GO:0016820//GO:0016787//GO:1901363//GO:0036094//GO:0019001//GO:0097159//GO:0022857//GO:0003924//GO:…	ion binding//ribonucleotide binding//guanyl ribonucleotide binding//purine nucleoside binding//ATP binding//transporter activity//adenyl nucleotide binding//nucleoside phosphate binding//purine ribonucleoside binding//nucleoside-triphosphatase activity//ribonucleoside binding//binding//purine ribonucleotide binding//molecular_function//hydrolase activity, acting on acid anhydrides//GTP binding//A…	--	--	-	ABC transporter ATP-binding protein
PA0327	NC_002516.2	+	367457	368422	966	96	113	116	57	27	37	40.6974	49.207	54.0016	18.1241	10.1937	12.0604	47.9687	13.4594	34.0746	126.116	-1.888	5.2852e-11	2.5883e-10	DOWN	--	--	--	--	--	--	hypothetical protein	http://www.genome.jp/dbget-bin/www_bget?pae:PA0327	-	hypothetical protein
PA0328	NC_002516.2	-	368462	370405	1944	166	197	201	94	61	73	34.9691	42.6281	46.4971	14.8522	11.444	11.824	41.3647	12.7067	64.5714	218.841	-1.7609	1.4973e-12	8.3023e-12	DOWN	GO:0008150//GO:0008152	biological_process//metabolic process	--	--	GO:0043167//GO:0005488//GO:0003674//GO:0008270//GO:0003824//GO:0046872//GO:0016787//GO:0046914//GO:0043169	ion binding//binding//molecular_function//zinc ion binding//catalytic activity//metal ion binding//hydrolase activity//transition metal ion binding//cation binding	hypothetical protein	http://www.genome.jp/dbget-bin/www_bget?pae:PA0328	-	hypothetical protein
PA0329	NC_002516.2	-	370706	371038	333	4430	4157	3864	1140	1241	1333	5447.93	5251.24	5218.18	1051.52	1359.16	1260.44	5305.78	1223.71	1059.91	4796.94	-2.1782	1.0385e-28	1.4815e-27	DOWN	--	--	--	--	--	--	hypothetical protein; K09946 hypothetical protein	http://www.genome.jp/dbget-bin/www_bget?pae:PA0329	-	hypothetical protein
PA0330	NC_002516.2	-	371162	371833	672	176	163	175	437	441	414	107.254	102.034	117.11	199.742	239.339	193.985	108.799	211.022	369.741	198.958	0.89405	3.3705e-05	9.0606e-05	UP	GO:0006007//GO:0009056//GO:0006753//GO:0019637//GO:0006006//GO:0055086//GO:0006725//GO:1901360//GO:0016052//GO:0019318//GO:0006733//GO:0044724//GO:0006793//GO:0046496//GO:0006739//GO:0006807//GO:0046365//GO:0005996//GO:0006139//GO:0044281//GO:0006732//GO:0006796//GO:0008152//GO:0072524//GO:0019320//GO:1901575//GO:0046483//GO:1901564//GO:0019362//GO:0019321//GO:0071704//GO:0009987//GO:0005975//GO:…	glucose catabolic process//catabolic process//nucleoside phosphate metabolic process//organophosphate metabolic process//glucose metabolic process//nucleobase-containing small molecule metabolic process//cellular aromatic compound metabolic process//organic cyclic compound metabolic process//carbohydrate catabolic process//hexose metabolic process//oxidoreduction coenzyme metabolic process//singl…	--	--	GO:0003824//GO:0030246//GO:0003674//GO:0005488//GO:0016860//GO:0016853//GO:0016861//GO:0004751	catalytic activity//carbohydrate binding//molecular_function//binding//intramolecular oxidoreductase activity//isomerase activity//intramolecular oxidoreductase activity, interconverting aldoses and ketoses//ribose-5-phosphate isomerase activity	rpiA; ribose-5-phosphate isomerase A (EC:5.3.1.6); K01807 ribose 5-phosphate isomerase A [EC:5.3.1.6]	http://www.genome.jp/dbget-bin/www_bget?pae:PA0330	rpiA	ribose-5-phosphate isomerase A
PA0331	NC_002516.2	+	372091	373605	1515	210	198	193	625	514	581	56.7648	54.9766	57.2889	126.714	123.736	120.754	56.3434	123.734	488.889	231.934	1.0758	3.0181e-07	1.0373e-06	UP	--	--	--	--	--	--	ilvA1; threonine dehydratase (EC:4.3.1.19); K01754 threonine dehydratase [EC:4.3.1.19]	http://www.genome.jp/dbget-bin/www_bget?pae:PA0331	ilvA1	threonine dehydratase
PA0332	NC_002516.2	+	373725	374192	468	826	852	805	271	262	275	722.78	765.807	773.528	177.861	204.174	185.022	754.038	189.019	230.464	958.666	-2.0565	3.7003e-23	4.0471e-22	DOWN	--	--	--	--	--	--	hypothetical protein	http://www.genome.jp/dbget-bin/www_bget?pae:PA0332	-	hypothetical protein
PA0333	NC_002516.2	+	374243	375514	1272	224	237	190	176	190	190	72.1162	78.3767	67.1726	42.4995	54.4767	47.033	72.5552	48.0031	158.968	250.079	-0.65364	0.0029993	0.0060463	DOWN	--	--	--	--	GO:0003824//GO:0048037//GO:0005488//GO:0003674//GO:0050662	catalytic activity//cofactor binding//binding//molecular_function//coenzyme binding	hypothetical protein	http://www.genome.jp/dbget-bin/www_bget?pae:PA0333	-	hypothetical protein
PA0334	NC_002516.2	-	375951	377189	1239	40	34	35	91	86	116	13.2209	11.5434	12.7035	22.5594	25.3146	29.4797	12.4893	25.7846	82.9955	42.0652	0.9804	0.00092785	0.0020217	UP	GO:0008150//GO:0006810//GO:0051234//GO:0055085//GO:0044699//GO:0009987//GO:0044765//GO:0044763//GO:0051179	biological_process//transport//establishment of localization//transmembrane transport//single-organism process//cellular process//single-organism transport//single-organism cellular process//localization	GO:0005575//GO:0016021//GO:0031224//GO:0016020//GO:0044425	cellular_component//integral component of membrane//intrinsic component of membrane//membrane//membrane part	--	--	major facilitator superfamily (MFS) transporter	http://www.genome.jp/dbget-bin/www_bget?pae:PA0334	-	major facilitator superfamily transporter
PA0335	NC_002516.2	-	377239	377892	654	149	101	99	199	221	205	93.2998	64.9635	68.0743	93.4616	123.242	98.699	75.4459	105.134	179.108	133.907	0.4196	0.086015	0.12943	FALSE	--	--	--	--	--	--	--	--	-	hypothetical protein
PA0336	NC_002516.2	+	378096	378575	480	785	918	691	1708	1490	1790	669.731	804.502	647.385	1092.96	1132.11	1174.22	707.206	1133.1	1416.38	919.162	0.62381	0.0013151	0.0028051	UP	--	--	--	--	GO:0003824//GO:0016787//GO:0003674	catalytic activity//hydrolase activity//molecular_function	ygdP; dinucleoside polyphosphate hydrolase (EC:3.6.1.-); K08311 putative (di)nucleoside polyphosphate hydrolase [EC:3.6.1.-]	http://www.genome.jp/dbget-bin/www_bget?pae:PA0336	ygdP	RNA pyrophosphohydrolase
PA0337	NC_002516.2	+	378598	380877	2280	1197	1311	1003	1455	1143	1534	214.997	241.876	197.83	196.014	182.833	211.849	218.234	196.899	1168.96	1347.42	-0.20497	0.2877	0.37105	FALSE	GO:0033554//GO:0051649//GO:0051716//GO:0007049//GO:0006796//GO:0051179//GO:0051641//GO:0006887//GO:0048278//GO:0022406//GO:0015031//GO:0008104//GO:0006793//GO:0044763//GO:0006950//GO:0044765//GO:0006974//GO:0051704//GO:0050896//GO:0016310//GO:0033036//GO:0044237//GO:0045184//GO:0046903//GO:0008643//GO:0009401//GO:0008150//GO:0016192//GO:0006904//GO:0009987//GO:0050794//GO:0065007//GO:0050789//GO:…	cellular response to stress//establishment of localization in cell//cellular response to stimulus//cell cycle//phosphate-containing compound metabolic process//localization//cellular localization//exocytosis//vesicle docking//membrane docking//protein transport//protein localization//phosphorus metabolic process//single-organism cellular process//response to stress//single-organism transport//cel…	GO:0005938//GO:0000145//GO:0043234//GO:0005623//GO:0071944//GO:0044448//GO:0044464//GO:0005575//GO:0005737//GO:0044444//GO:0032991//GO:0044424//GO:0005622	cell cortex//exocyst//protein complex//cell//cell periphery//cell cortex part//cell part//cellular_component//cytoplasm//cytoplasmic part//macromolecular complex//intracellular part//intracellular	GO:0016818//GO:0070011//GO:0003824//GO:0004197//GO:0008233//GO:0016787//GO:0016772//GO:0003968//GO:0005515//GO:0016462//GO:0008234//GO:0016740//GO:0017111//GO:0005488//GO:0003674//GO:0004175//GO:0034062//GO:0016817//GO:0016779	hydrolase activity, acting on acid anhydrides, in phosphorus-containing anhydrides//peptidase activity, acting on L-amino acid peptides//catalytic activity//cysteine-type endopeptidase activity//peptidase activity//hydrolase activity//transferase activity, transferring phosphorus-containing groups//RNA-directed RNA polymerase activity//protein binding//pyrophosphatase activity//cysteine-type pept…	--	--	ptsP	phosphoenolpyruvate-protein phosphotransferase PtsP
PA0338	NC_002516.2	+	380903	382033	1131	184	214	184	171	122	199	66.6235	79.5934	73.1613	46.4399	39.3406	55.4022	73.126	47.0609	138.406	224.418	-0.69728	0.0028639	0.0057901	DOWN	--	--	--	--	GO:0005515//GO:0003674//GO:0005488	protein binding//molecular_function//binding	hypothetical protein	http://www.genome.jp/dbget-bin/www_bget?pae:PA0338	-	hypothetical protein
PA0339	NC_002516.2	-	382037	382792	756	117	127	87	190	164	191	63.3777	70.6655	51.7516	77.1951	79.1163	79.5515	61.9316	78.621	154.865	126.574	0.29103	0.24392	0.32222	FALSE	--	--	--	--	--	--	--	--	-	hypothetical protein
PA0340	NC_002516.2	+	382914	383717	804	44	53	36	127	148	134	22.4114	27.7297	20.136	48.5183	67.1351	52.479	23.4257	56.0441	117.346	50.9206	1.2044	1.7661e-05	4.9257e-05	UP	--	--	GO:0044425//GO:0031224//GO:0016020//GO:0016021//GO:0005575	membrane part//intrinsic component of membrane//membrane//integral component of membrane//cellular_component	--	--	hypothetical protein; K07090	http://www.genome.jp/dbget-bin/www_bget?pae:PA0340	-	hypothetical protein
PA0341	NC_002516.2	+	383727	384527	801	133	119	95	343	286	318	67.9972	62.4943	53.3356	131.528	130.22	125.006	61.2757	128.918	269.319	132.926	1.0187	8.7941e-06	2.5443e-05	UP	GO:0044238//GO:0044237//GO:0036211//GO:0034645//GO:1901576//GO:0043170//GO:0042158//GO:0044260//GO:0009059//GO:0008150//GO:0044249//GO:0009987//GO:0071704//GO:0043412//GO:0009249//GO:0019538//GO:0044267//GO:0008152//GO:0042157//GO:0006508//GO:0006464//GO:0018065//GO:0009058	primary metabolic process//cellular metabolic process//protein modification process//cellular macromolecule biosynthetic process//organic substance biosynthetic process//macromolecule metabolic process//lipoprotein biosynthetic process//cellular macromolecule metabolic process//macromolecule biosynthetic process//biological_process//cellular biosynthetic process//cellular process//organic substan…	GO:0005575//GO:0016020	cellular_component//membrane	GO:0004190//GO:0016740//GO:0004175//GO:0003674//GO:0016757//GO:0070011//GO:0003824//GO:0016787//GO:0008233//GO:0070001	aspartic-type endopeptidase activity//transferase activity//endopeptidase activity//molecular_function//transferase activity, transferring glycosyl groups//peptidase activity, acting on L-amino acid peptides//catalytic activity//hydrolase activity//peptidase activity//aspartic-type peptidase activity	lgt; prolipoprotein diacylglyceryl transferase (EC:2.4.99.-); K13292 phosphatidylglycerol:prolipoprotein diacylglycerol transferase [EC:2.-.-.-]	http://www.genome.jp/dbget-bin/www_bget?pae:PA0341	lgt	prolipoprotein diacylglyceryl transferase
PA0342	NC_002516.2	+	384733	385527	795	343	317	287	736	582	661	176.685	167.733	162.346	284.36	266.993	261.801	168.921	271.051	562.226	364.433	0.6255	0.0021608	0.0044557	UP	GO:0006753//GO:1901137//GO:0072527//GO:0009058//GO:0046385//GO:0055086//GO:0006220//GO:0019637//GO:0009221//GO:0009263//GO:0006725//GO:0006793//GO:0009157//GO:1901566//GO:0009394//GO:1901360//GO:1901135//GO:0006807//GO:0019438//GO:0006796//GO:0009176//GO:0044281//GO:0006139//GO:0006221//GO:0009129//GO:0072528//GO:0090407//GO:0008152//GO:0009124//GO:0046483//GO:0009130//GO:0009162//GO:1901564//GO:…	nucleoside phosphate metabolic process//carbohydrate derivative biosynthetic process//pyrimidine-containing compound metabolic process//biosynthetic process//deoxyribose phosphate biosynthetic process//nucleobase-containing small molecule metabolic process//pyrimidine nucleotide metabolic process//organophosphate metabolic process//pyrimidine deoxyribonucleotide biosynthetic process//deoxyribonuc…	--	--	GO:0042083//GO:0003824//GO:0016741//GO:0008168//GO:0003674//GO:0016740//GO:0004799	5,10-methylenetetrahydrofolate-dependent methyltransferase activity//catalytic activity//transferase activity, transferring one-carbon groups//methyltransferase activity//molecular_function//transferase activity//thymidylate synthase activity	thyA; thymidylate synthase (EC:2.1.1.45); K00560 thymidylate synthase [EC:2.1.1.45]	http://www.genome.jp/dbget-bin/www_bget?pae:PA0342	thyA	thymidylate synthase
PA0343	NC_002516.2	-	385554	386351	798	126	136	103	114	108	124	64.6606	71.6905	58.0444	43.8793	49.3588	48.9278	64.7985	47.3886	98.4382	140	-0.50814	0.037528	0.060799	FALSE	--	--	--	--	--	--	--	--	-	hypothetical protein
PA0344	NC_002516.2	-	386386	387765	1380	248	236	156	120	166	128	73.5944	71.938	50.836	26.7092	43.8706	29.2057	65.4561	33.2618	119.533	244.008	-1.0295	9.8833e-06	2.8432e-05	DOWN	GO:0015684//GO:0007154//GO:0000041//GO:0007165//GO:0050896//GO:0044763//GO:0006812//GO:0044765//GO:0051716//GO:0051179//GO:0051234//GO:0035556//GO:0072511//GO:0006810//GO:0050794//GO:0050789//GO:0065007//GO:0009987//GO:0044699//GO:0023052//GO:0044700//GO:0008150//GO:0006811//GO:0030001//GO:0070838//GO:0006826//GO:0007264	ferrous iron transport//cell communication//transition metal ion transport//signal transduction//response to stimulus//single-organism cellular process//cation transport//single-organism transport//cellular response to stimulus//localization//establishment of localization//intracellular signal transduction//divalent inorganic cation transport//transport//regulation of cellular process//regulation…	GO:0044425//GO:0016020//GO:0031224//GO:0016021//GO:0005575	membrane part//membrane//intrinsic component of membrane//integral component of membrane//cellular_component	GO:0005381//GO:0046915//GO:0003924//GO:0022857//GO:0016462//GO:0016787//GO:1901363//GO:0022890//GO:0015093//GO:0097159//GO:0015075//GO:0036094//GO:0019001//GO:0072509//GO:0016818//GO:0001882//GO:0003824//GO:0022891//GO:0000166//GO:0043168//GO:0017076//GO:0016817//GO:0046873//GO:0022892//GO:0005525//GO:0035639//GO:1901265//GO:0017111//GO:0032550//GO:0008324//GO:0003674//GO:0032555//GO:0005488//GO:…	iron ion transmembrane transporter activity//transition metal ion transmembrane transporter activity//GTPase activity//transmembrane transporter activity//pyrophosphatase activity//hydrolase activity//heterocyclic compound binding//inorganic cation transmembrane transporter activity//ferrous iron transmembrane transporter activity//organic cyclic compound binding//ion transmembrane transporter ac…	hypothetical protein	http://www.genome.jp/dbget-bin/www_bget?pae:PA0344	-	hypothetical protein
PA0345	NC_002516.2	-	387758	389143	1386	274	305	278	305	378	304	80.9579	92.5683	90.2002	67.5919	99.4655	69.0632	87.9088	78.7069	284.274	330.885	-0.21905	0.27652	0.3587	FALSE	--	--	--	--	--	--	--	--	-	hypothetical protein
PA0346	NC_002516.2	+	389334	389696	363	95	95	90	47	27	30	107.174	110.089	111.497	39.7694	27.127	26.0226	109.586	30.973	29.4637	108.06	-1.8748	2.9749e-10	1.376e-09	DOWN	--	--	--	--	--	--	hypothetical protein	http://www.genome.jp/dbget-bin/www_bget?pae:PA0346	-	hypothetical protein
PA0347	NC_002516.2	-	389733	390884	1152	20	24	9	23	11	15	7.10967	8.76364	3.51331	6.13244	3.48245	4.09992	6.46221	4.5716	13.8012	19.9702	-0.53305	0.25823	0.3382	FALSE	GO:0071704//GO:0008152//GO:0044238//GO:0044710//GO:0008150//GO:0006629	organic substance metabolic process//metabolic process//primary metabolic process//single-organism metabolic process//biological_process//lipid metabolic process	--	--	GO:0003674//GO:0016787//GO:0042578//GO:0008081//GO:0003824//GO:0016788	molecular_function//hydrolase activity//phosphoric ester hydrolase activity//phosphoric diester hydrolase activity//catalytic activity//hydrolase activity, acting on ester bonds	--	--	glpQ	glycerophosphoryl diester phosphodiesterase
PA0348	NC_002516.2	+	391094	392188	1095	40	35	29	47	51	54	14.9595	13.4456	11.9099	13.1838	16.9864	15.528	13.4384	15.2327	43.394	39.8713	0.12214	0.76694	0.82922	FALSE	--	--	--	--	--	--	--	--	-	hypothetical protein
PA0349	NC_002516.2	+	392185	393225	1041	14	12	6	10	4	11	5.50744	4.84904	2.59195	2.95058	1.40137	3.3272	4.31614	2.55972	6.9326	12.0925	-0.80264	0.21437	0.28883	FALSE	--	--	--	--	--	--	--	--	-	hypothetical protein
PA0350	NC_002516.2	+	393308	393814	507	145	156	106	316	287	324	117.12	129.432	94.0208	191.442	206.452	201.221	113.524	199.705	263.748	155.578	0.76152	0.00084308	0.0018522	UP	GO:0044249//GO:0006082//GO:0006725//GO:0006545//GO:0071704//GO:0043436//GO:0009987//GO:0055086//GO:0019752//GO:1901564//GO:0019637//GO:0046483//GO:0006753//GO:0016053//GO:0009069//GO:0009070//GO:0008652//GO:0006544//GO:0009058//GO:0046394//GO:0090407//GO:0008152//GO:0044238//GO:0006796//GO:0009117//GO:0044271//GO:0044237//GO:1901293//GO:0044283//GO:0034654//GO:0044281//GO:0009165//GO:0006139//GO:…	cellular biosynthetic process//organic acid metabolic process//cellular aromatic compound metabolic process//glycine biosynthetic process//organic substance metabolic process//oxoacid metabolic process//cellular process//nucleobase-containing small molecule metabolic process//carboxylic acid metabolic process//organonitrogen compound metabolic process//organophosphate metabolic process//heterocyc…	--	--	GO:0016491//GO:0003674//GO:0004146//GO:0003824//GO:0016645//GO:0016646	oxidoreductase activity//molecular_function//dihydrofolate reductase activity//catalytic activity//oxidoreductase activity, acting on the CH-NH group of donors//oxidoreductase activity, acting on the CH-NH group of donors, NAD or NADP as acceptor	folA; dihydrofolate reductase; K00287 dihydrofolate reductase [EC:1.5.1.3]	http://www.genome.jp/dbget-bin/www_bget?pae:PA0350	folA	dihydrofolate reductase
PA0351	NC_002516.2	-	393830	394303	474	83	90	67	125	131	166	71.7087	79.8711	63.5656	81.0009	100.795	110.272	71.7152	97.3559	119.838	92.0113	0.3812	0.14253	0.2024	FALSE	GO:0051704//GO:0019058//GO:0019080//GO:0016032//GO:0044764//GO:0071704//GO:0009987//GO:0019538//GO:0051604//GO:0019082//GO:0044419//GO:0008152//GO:0044238//GO:0044403//GO:0043170//GO:0016485//GO:0010467//GO:0008150	multi-organism process//viral life cycle//viral gene expression//viral process//multi-organism cellular process//organic substance metabolic process//cellular process//protein metabolic process//protein maturation//viral protein processing//interspecies interaction between organisms//metabolic process//primary metabolic process//symbiosis, encompassing mutualism through parasitism//macromolecule …	--	--	GO:0016787//GO:0097159//GO:1901363//GO:0003824//GO:0003677//GO:0003674//GO:0005488//GO:0003676	hydrolase activity//organic cyclic compound binding//heterocyclic compound binding//catalytic activity//DNA binding//molecular_function//binding//nucleic acid binding	--	--	-	hypothetical protein
PA0352	NC_002516.2	-	394442	395827	1386	88	115	75	361	265	315	26.0011	34.9028	24.3346	80.0022	69.7311	71.5622	28.4128	73.7652	266.852	106.419	1.3263	1.3492e-08	5.3718e-08	UP	GO:0051179//GO:0044765//GO:0044763//GO:0008150//GO:0055085//GO:0044699//GO:0009987//GO:0006810//GO:0051234	localization//single-organism transport//single-organism cellular process//biological_process//transmembrane transport//single-organism process//cellular process//transport//establishment of localization	GO:0016020//GO:0005623//GO:0005886//GO:0044464//GO:0071944//GO:0005575	membrane//cell//plasma membrane//cell part//cell periphery//cellular_component	GO:0005215//GO:0003674	transporter activity//molecular_function	transporter; K16345 xanthine permease XanP	http://www.genome.jp/dbget-bin/www_bget?pae:PA0352	-	transporter
PA0353	NC_002516.2	-	396057	397895	1839	381	315	289	921	799	932	84.8429	72.0534	70.6711	153.828	158.456	159.577	75.8558	157.287	753.585	378.493	0.9935	9.4051e-07	3.0661e-06	UP	GO:0008150//GO:0008152	biological_process//metabolic process	--	--	GO:0003674//GO:0003824	molecular_function//catalytic activity	ilvD; dihydroxy-acid dehydratase (EC:4.2.1.9); K01687 dihydroxy-acid dehydratase [EC:4.2.1.9]	http://www.genome.jp/dbget-bin/www_bget?pae:PA0353	ilvD	dihydroxy-acid dehydratase
PA0354	NC_002516.2	-	398224	399420	1197	164	174	143	450	395	439	56.1076	61.1478	53.7239	115.472	120.35	115.48	56.9931	117.101	365.347	184.931	0.98228	6.435e-06	1.8952e-05	UP	GO:0006139//GO:0006396//GO:0031167//GO:0006807//GO:0006364//GO:1901360//GO:0000154//GO:0009451//GO:0016072//GO:0034470//GO:0090304//GO:0006725//GO:0032259//GO:0036260//GO:0044085//GO:0042254//GO:0071840//GO:0044237//GO:0044238//GO:0034641//GO:0010467//GO:0043170//GO:0001510//GO:0044260//GO:0008150//GO:0009987//GO:0034660//GO:0071704//GO:0009452//GO:0043414//GO:0016070//GO:0043412//GO:0046483//GO:…	nucleobase-containing compound metabolic process//RNA processing//rRNA methylation//nitrogen compound metabolic process//rRNA processing//organic cyclic compound metabolic process//rRNA modification//RNA modification//rRNA metabolic process//ncRNA processing//nucleic acid metabolic process//cellular aromatic compound metabolic process//methylation//RNA capping//cellular component biogenesis//ribo…	--	--	GO:0008757//GO:0004809//GO:0008168//GO:0016741//GO:0003723//GO:0008170//GO:0003824//GO:1901363//GO:0097159//GO:0016423//GO:0008173//GO:0008175//GO:0003676//GO:0016740//GO:0005488//GO:0003674	S-adenosylmethionine-dependent methyltransferase activity//tRNA (guanine-N2-)-methyltransferase activity//methyltransferase activity//transferase activity, transferring one-carbon groups//RNA binding//N-methyltransferase activity//catalytic activity//heterocyclic compound binding//organic cyclic compound binding//tRNA (guanine) methyltransferase activity//RNA methyltransferase activity//tRNA meth…	hypothetical protein; K06969 23S rRNA (cytosine1962-C5)-methyltransferase [EC:2.1.1.191]	http://www.genome.jp/dbget-bin/www_bget?pae:PA0354	-	hypothetical protein
PA0355	NC_002516.2	-	399493	400032	540	1547	1901	1583	714	1130	855	1173.19	1480.86	1318.3	406.128	763.183	498.55	1324.12	555.954	780.931	1939.47	-1.3124	1.8606e-10	8.714e-10	DOWN	GO:0044281//GO:0006732//GO:0006796//GO:0006807//GO:0042816//GO:1901360//GO:1901566//GO:0006793//GO:0009108//GO:0006767//GO:0042819//GO:0019637//GO:0009058//GO:0042364//GO:0042823//GO:0044283//GO:0044237//GO:0044271//GO:0051186//GO:1901576//GO:0034641//GO:0044710//GO:1901362//GO:0018130//GO:0008150//GO:0044711//GO:0071704//GO:0009987//GO:0044249//GO:1901564//GO:0009110//GO:0006766//GO:0046483//GO:…	small molecule metabolic process//coenzyme metabolic process//phosphate-containing compound metabolic process//nitrogen compound metabolic process//vitamin B6 metabolic process//organic cyclic compound metabolic process//organonitrogen compound biosynthetic process//phosphorus metabolic process//coenzyme biosynthetic process//water-soluble vitamin metabolic process//vitamin B6 biosynthetic proces…	--	--	GO:0016811//GO:0003824//GO:0016787//GO:0016810//GO:0003674//GO:0004359	hydrolase activity, acting on carbon-nitrogen (but not peptide) bonds, in linear amides//catalytic activity//hydrolase activity//hydrolase activity, acting on carbon-nitrogen (but not peptide) bonds//molecular_function//glutaminase activity	pfpI; protease PfpI; K05520 protease I [EC:3.2.-.-]	http://www.genome.jp/dbget-bin/www_bget?pae:PA0355	pfpI	protease PfpI
PA0356	NC_002516.2	+	400248	401072	825	97	97	95	298	219	236	48.1493	49.4588	51.784	110.948	96.8131	90.073	49.7974	99.2781	214.029	111.66	0.9387	6.0411e-05	0.00015724	UP	--	--	--	--	--	--	hypothetical protein	http://www.genome.jp/dbget-bin/www_bget?pae:PA0356	-	hypothetical protein
PA0357	NC_002516.2	+	401131	401943	813	383	424	314	850	843	829	192.921	219.382	173.686	321.134	378.165	321.071	195.33	340.123	720.747	429.831	0.74572	0.00026346	0.00062508	UP	GO:0034641//GO:0044237//GO:0044238//GO:0044260//GO:0008150//GO:0006289//GO:0043170//GO:0071704//GO:0009987//GO:0044699//GO:0008152//GO:0046483//GO:0006281//GO:0006807//GO:0051716//GO:0033554//GO:0006139//GO:0090304//GO:0006950//GO:0044763//GO:1901360//GO:0006974//GO:0050896//GO:0006725//GO:0006259//GO:0006284	cellular nitrogen compound metabolic process//cellular metabolic process//primary metabolic process//cellular macromolecule metabolic process//biological_process//nucleotide-excision repair//macromolecule metabolic process//organic substance metabolic process//cellular process//single-organism process//metabolic process//heterocycle metabolic process//DNA repair//nitrogen compound metabolic proce…	--	--	GO:0043167//GO:0003676//GO:0003674//GO:0005488//GO:0008270//GO:0003677//GO:0016798//GO:0003906//GO:0003824//GO:0046872//GO:0016829//GO:1901363//GO:0097159//GO:0003684//GO:0016787//GO:0016799//GO:0046914//GO:0016835//GO:0043169	ion binding//nucleic acid binding//molecular_function//binding//zinc ion binding//DNA binding//hydrolase activity, acting on glycosyl bonds//DNA-(apurinic or apyrimidinic site) lyase activity//catalytic activity//metal ion binding//lyase activity//heterocyclic compound binding//organic cyclic compound binding//damaged DNA binding//hydrolase activity//hydrolase activity, hydrolyzing N-glycosyl com…	mutM; formamidopyrimidine-DNA glycosylase (EC:3.2.2.23); K10563 formamidopyrimidine-DNA glycosylase [EC:3.2.2.23 4.2.99.18]	http://www.genome.jp/dbget-bin/www_bget?pae:PA0357	mutM	formamidopyrimidine-DNA glycosylase
PA0358	NC_002516.2	+	402020	402598	579	40	48	36	55	26	60	28.2913	34.8729	27.9608	29.1771	16.3772	32.6294	30.375	26.0612	39.2652	47.6213	-0.27836	0.45038	0.54099	FALSE	GO:0008150//GO:0008152	biological_process//metabolic process	--	--	GO:0003674//GO:0016740//GO:0003824//GO:0016746	molecular_function//transferase activity//catalytic activity//transferase activity, transferring acyl groups	--	--	-	hypothetical protein
PA0359	NC_002516.2	+	402681	403025	345	1879	1951	2101	1290	762	1001	2230.38	2378.83	2738.63	1148.49	805.527	913.591	2449.28	955.87	862.118	2300.62	-1.4161	3.2169e-11	1.6021e-10	DOWN	--	--	--	--	--	--	hypothetical protein	http://www.genome.jp/dbget-bin/www_bget?pae:PA0359	-	hypothetical protein
PA0360	NC_002516.2	+	403295	404281	987	145	188	101	229	200	287	60.1621	80.1247	46.0183	71.265	73.9021	91.5591	62.1017	78.9087	202.359	165.169	0.29298	0.21837	0.29365	FALSE	--	--	--	--	--	--	--	--	-	hypothetical protein
PA0361	NC_002516.2	-	404386	406119	1734	368	348	331	314	283	343	86.9102	84.422	85.843	55.621	59.5225	62.2847	85.7251	59.1427	266.934	403.737	-0.59694	0.0047141	0.009159	DOWN	GO:0019752//GO:1901564//GO:0006082//GO:0071704//GO:0043436//GO:0009987//GO:0008152//GO:0006807//GO:0043603//GO:0034641//GO:0044710//GO:0006749//GO:0044238//GO:0044281//GO:0044237//GO:0006520//GO:0006790//GO:0008150//GO:0006575//GO:0006518	carboxylic acid metabolic process//organonitrogen compound metabolic process//organic acid metabolic process//organic substance metabolic process//oxoacid metabolic process//cellular process//metabolic process//nitrogen compound metabolic process//cellular amide metabolic process//cellular nitrogen compound metabolic process//single-organism metabolic process//glutathione metabolic process//prima…	--	--	GO:0003674//GO:0016755//GO:0016746//GO:0016740//GO:0003840//GO:0003824	molecular_function//transferase activity, transferring amino-acyl groups//transferase activity, transferring acyl groups//transferase activity//gamma-glutamyltransferase activity//catalytic activity	gamma-glutamyltranspeptidase; K00681 gamma-glutamyltranspeptidase / glutathione hydrolase [EC:2.3.2.2 3.4.19.13]	http://www.genome.jp/dbget-bin/www_bget?pae:PA0361	-	gamma-glutamyltranspeptidase
PA0362	NC_002516.2	-	406247	406498	252	393	438	444	870	631	721	638.652	731.138	792.334	1060.42	913.215	900.889	720.708	958.174	630.634	494.102	0.35199	0.068937	0.10561	FALSE	--	--	--	--	--	--	--	--	fdx1	4Fe-4S ferredoxin
PA0363	NC_002516.2	-	406619	407098	480	219	205	195	653	550	581	186.842	179.655	182.692	417.859	417.893	381.129	183.063	405.627	508.043	238.654	1.09	2.1067e-07	7.3769e-07	UP	GO:0008152//GO:0008150//GO:0009058	metabolic process//biological_process//biosynthetic process	--	--	GO:0016779//GO:0003674//GO:0016740//GO:0016874//GO:0016877//GO:0016878//GO:0070566//GO:0004781//GO:0016772//GO:0003824//GO:0004779//GO:0008771	nucleotidyltransferase activity//molecular_function//transferase activity//ligase activity//ligase activity, forming carbon-sulfur bonds//acid-thiol ligase activity//adenylyltransferase activity//sulfate adenylyltransferase (ATP) activity//transferase activity, transferring phosphorus-containing groups//catalytic activity//sulfate adenylyltransferase activity//[citrate (pro-3S)-lyase] ligase acti…	coaD; phosphopantetheine adenylyltransferase (EC:2.7.7.3); K00954 pantetheine-phosphate adenylyltransferase [EC:2.7.7.3]	http://www.genome.jp/dbget-bin/www_bget?pae:PA0363	coaD	phosphopantetheine adenylyltransferase
PA0364	NC_002516.2	-	407250	408845	1596	79	65	69	226	135	175	20.2706	17.1319	19.4421	43.4944	30.8493	34.5256	18.9482	36.2898	151.417	82.2378	0.88065	0.00039051	0.00090161	UP	GO:0009058//GO:0006721//GO:0008299//GO:0016117//GO:0006720//GO:0016108//GO:0006629//GO:0042440//GO:0016116//GO:0008152//GO:0009987//GO:0071704//GO:0016114//GO:0044249//GO:0055114//GO:0046148//GO:0016109//GO:0008150//GO:0008610//GO:0044255//GO:0044237//GO:0044238//GO:1901576//GO:0044710	biosynthetic process//terpenoid metabolic process//isoprenoid biosynthetic process//carotenoid biosynthetic process//isoprenoid metabolic process//tetraterpenoid metabolic process//lipid metabolic process//pigment metabolic process//carotenoid metabolic process//metabolic process//cellular process//organic substance metabolic process//terpenoid biosynthetic process//cellular biosynthetic process/…	--	--	GO:0016705//GO:0048037//GO:0050660//GO:1901363//GO:0097159//GO:0036094//GO:0016491//GO:0016614//GO:0003824//GO:0071949//GO:0043168//GO:0000166//GO:0051287//GO:1901265//GO:0050662//GO:0005488//GO:0003674//GO:0043167	oxidoreductase activity, acting on paired donors, with incorporation or reduction of molecular oxygen//cofactor binding//flavin adenine dinucleotide binding//heterocyclic compound binding//organic cyclic compound binding//small molecule binding//oxidoreductase activity//oxidoreductase activity, acting on CH-OH group of donors//catalytic activity//FAD binding//anion binding//nucleotide binding//NA…	oxidoreductase	http://www.genome.jp/dbget-bin/www_bget?pae:PA0364	-	oxidoreductase
PA0365	NC_002516.2	-	408901	409449	549	22	21	23	87	51	59	16.4105	16.0906	18.84	48.6749	33.8799	33.8389	17.1137	38.7979	55.7767	25.5788	1.1247	0.0010109	0.002189	UP	GO:0044763//GO:0051179//GO:0051716//GO:0007165//GO:0007154//GO:0050896//GO:0008150//GO:0006810//GO:0051234//GO:0044700//GO:0023052//GO:0044699//GO:0065007//GO:0050789//GO:0050794//GO:0009987	single-organism cellular process//localization//cellular response to stimulus//signal transduction//cell communication//response to stimulus//biological_process//transport//establishment of localization//single organism signaling//signaling//single-organism process//biological regulation//regulation of biological process//regulation of cellular process//cellular process	GO:0005623//GO:0016020//GO:0005886//GO:0005575//GO:0044464//GO:0071944	cell//membrane//plasma membrane//cellular_component//cell part//cell periphery	GO:0005179//GO:0005515//GO:0001664//GO:0031704//GO:0071855//GO:0003674//GO:0005488//GO:0005102	hormone activity//protein binding//G-protein coupled receptor binding//apelin receptor binding//neuropeptide receptor binding//molecular_function//binding//receptor binding	hypothetical protein	http://www.genome.jp/dbget-bin/www_bget?pae:PA0365	-	hypothetical protein
PA0366	NC_002516.2	-	409504	410934	1431	165	146	164	387	253	313	47.219	42.9179	51.5383	83.0672	64.48	68.8718	47.2251	72.1396	269.715	184	0.55173	0.010368	0.018838	UP	GO:0008152//GO:0055114//GO:0008150//GO:0044710	metabolic process//oxidation-reduction process//biological_process//single-organism metabolic process	GO:0044424//GO:0005622//GO:0043229//GO:0005737//GO:0044444//GO:0005575//GO:0044464//GO:0043226//GO:0043227//GO:0005623//GO:0005739//GO:0043231	intracellular part//intracellular//intracellular organelle//cytoplasm//cytoplasmic part//cellular_component//cell part//organelle//membrane-bounded organelle//cell//mitochondrion//intracellular membrane-bounded organelle	GO:0003674//GO:0016491//GO:0003824	molecular_function//oxidoreductase activity//catalytic activity	aldehyde dehydrogenase; K00154 coniferyl-aldehyde dehydrogenase [EC:1.2.1.68]	http://www.genome.jp/dbget-bin/www_bget?pae:PA0366	-	coniferyl aldehyde dehydrogenase
PA0367	NC_002516.2	+	411224	412266	1059	336	292	278	386	326	387	129.932	115.988	118.052	111.957	112.271	115.067	121.324	113.098	312.073	348.865	-0.16079	0.4504	0.54099	FALSE	--	--	--	--	GO:0008080//GO:0003676//GO:0016740//GO:0003677//GO:0016747//GO:0003674//GO:0005488//GO:0016410//GO:0003824//GO:0016746//GO:0016407//GO:1901363//GO:0097159	N-acetyltransferase activity//nucleic acid binding//transferase activity//DNA binding//transferase activity, transferring acyl groups other than amino-acyl groups//molecular_function//binding//N-acyltransferase activity//catalytic activity//transferase activity, transferring acyl groups//acetyltransferase activity//heterocyclic compound binding//organic cyclic compound binding	--	--	-	transcriptional regulator
PA0368	NC_002516.2	-	412329	413327	999	122	169	73	162	147	182	50.0111	71.1618	32.8612	49.809	53.6656	57.3644	51.3447	53.613	139.36	137.822	0.016007	0.98345	1	FALSE	GO:1901663//GO:0009058//GO:0042181//GO:0006733//GO:0009108//GO:0006732//GO:0044281//GO:0006743//GO:0008152//GO:0051188//GO:0044249//GO:0042180//GO:0071704//GO:0009987//GO:1901661//GO:0006744//GO:0008150//GO:0044711//GO:0044237//GO:0044283//GO:0044710//GO:0051186//GO:1901576	quinone biosynthetic process//biosynthetic process//ketone biosynthetic process//oxidoreduction coenzyme metabolic process//coenzyme biosynthetic process//coenzyme metabolic process//small molecule metabolic process//ubiquinone metabolic process//metabolic process//cofactor biosynthetic process//cellular biosynthetic process//cellular ketone metabolic process//organic substance metabolic process/…	GO:0005623//GO:0044424//GO:0005622//GO:0005737//GO:0005575//GO:0044464	cell//intracellular part//intracellular//cytoplasm//cellular_component//cell part	GO:0016833//GO:0016787//GO:0016829//GO:0003824//GO:0016830//GO:0016788//GO:0003674//GO:0008813	oxo-acid-lyase activity//hydrolase activity//lyase activity//catalytic activity//carbon-carbon lyase activity//hydrolase activity, acting on ester bonds//molecular_function//chorismate lyase activity	--	--	-	hypothetical protein
PA0369	NC_002516.2	-	413364	413930	567	29	33	14	53	30	47	20.9453	24.4825	11.1038	28.7112	19.2967	26.1007	18.8439	24.7028	36.5539	28.7027	0.34884	0.37865	0.46759	FALSE	GO:0008150//GO:0051704//GO:0009405	biological_process//multi-organism process//pathogenesis	--	--	GO:0003674//GO:0045735	molecular_function//nutrient reservoir activity	--	--	--	--
PA0370	NC_002516.2	-	413933	414529	597	26	14	21	50	42	51	17.8349	9.8646	15.8187	25.7249	25.6578	26.8988	14.5061	26.0938	40.5811	23.6279	0.78031	0.03511	0.057263	FALSE	GO:0009987//GO:0065007//GO:0034660//GO:0050789//GO:0071704//GO:0032775//GO:0043414//GO:0016070//GO:0043412//GO:0046483//GO:0008152//GO:0022613//GO:0006304//GO:0044237//GO:0006306//GO:0044238//GO:0040029//GO:0034641//GO:0010467//GO:0043170//GO:0001510//GO:0019222//GO:0006305//GO:0044260//GO:0008150//GO:0006259//GO:0006725//GO:0032259//GO:0060255//GO:0044085//GO:0042254//GO:0044728//GO:0071840//GO:…	cellular process//biological regulation//ncRNA metabolic process//regulation of biological process//organic substance metabolic process//DNA methylation on adenine//macromolecule methylation//RNA metabolic process//macromolecule modification//heterocycle metabolic process//metabolic process//ribonucleoprotein complex biogenesis//DNA modification//cellular metabolic process//DNA methylation//prima…	--	--	GO:0003677//GO:0016740//GO:0005488//GO:0003674//GO:0009008//GO:0003676//GO:1901363//GO:0097159//GO:0008757//GO:0008168//GO:0009007//GO:0016741//GO:0008170//GO:0003824	DNA binding//transferase activity//binding//molecular_function//DNA-methyltransferase activity//nucleic acid binding//heterocyclic compound binding//organic cyclic compound binding//S-adenosylmethionine-dependent methyltransferase activity//methyltransferase activity//site-specific DNA-methyltransferase (adenine-specific) activity//transferase activity, transferring one-carbon groups//N-methyltra…	--	--	-	hypothetical protein
PA0371	NC_002516.2	-	414529	416016	1488	72	60	73	297	215	246	19.8153	16.9619	22.0621	61.3072	52.6962	52.0558	19.6131	55.3531	215.12	79.545	1.4353	2.9883e-09	1.2609e-08	UP	GO:0008150//GO:0051234//GO:0006810//GO:0006858//GO:0051179	biological_process//establishment of localization//transport//extracellular transport//localization	--	--	--	--	hypothetical protein; K07263 zinc protease [EC:3.4.24.-]	http://www.genome.jp/dbget-bin/www_bget?pae:PA0371	-	hypothetical protein
PA0372	NC_002516.2	-	416009	417406	1398	111	74	78	323	289	354	32.5153	22.2664	25.0907	70.9665	75.3937	79.732	26.6242	75.3641	274.223	101.114	1.4394	6.9807e-10	3.1301e-09	UP	GO:0009405//GO:0051704//GO:0008150	pathogenesis//multi-organism process//biological_process	GO:0016020//GO:0005575	membrane//cellular_component	--	--	zinc protease; K07263 zinc protease [EC:3.4.24.-]	http://www.genome.jp/dbget-bin/www_bget?pae:PA0372	-	zinc protease
PA0373	NC_002516.2	+	417527	418894	1368	499	523	450	1391	1301	1264	149.378	160.82	147.929	312.319	346.845	290.936	152.709	316.7	1130.18	566.688	0.99592	5.1174e-07	1.7062e-06	UP	GO:0008152//GO:0006810//GO:0051276//GO:0051234//GO:0045047//GO:0072594//GO:0046483//GO:0016482//GO:0060249//GO:0071702//GO:0065007//GO:0071704//GO:0009987//GO:0032200//GO:0044699//GO:0008150//GO:0044260//GO:0042592//GO:0043170//GO:0006605//GO:0045184//GO:0006612//GO:0034641//GO:0006996//GO:0033036//GO:0044237//GO:0046907//GO:0000723//GO:0034613//GO:0044238//GO:0071840//GO:0065008//GO:0000103//GO:…	metabolic process//transport//chromosome organization//establishment of localization//protein targeting to ER//establishment of protein localization to organelle//heterocycle metabolic process//cytoplasmic transport//anatomical structure homeostasis//organic substance transport//biological regulation//organic substance metabolic process//cellular process//telomere organization//single-organism pr…	--	--	GO:0016887//GO:0005525//GO:0035639//GO:0016817//GO:0004020//GO:0017111//GO:0032550//GO:0003674//GO:0032555//GO:0005488//GO:0032549//GO:0016740//GO:1901265//GO:0030554//GO:0003678//GO:0032561//GO:0005524//GO:0001883//GO:0016773//GO:0032553//GO:0043167//GO:0016462//GO:0004386//GO:1901363//GO:0097159//GO:0019001//GO:0036094//GO:0016301//GO:0016772//GO:0016787//GO:0001882//GO:0003824//GO:0016818//GO:…	ATPase activity//GTP binding//purine ribonucleoside triphosphate binding//hydrolase activity, acting on acid anhydrides//adenylylsulfate kinase activity//nucleoside-triphosphatase activity//purine ribonucleoside binding//molecular_function//purine ribonucleotide binding//binding//ribonucleoside binding//transferase activity//nucleoside phosphate binding//adenyl nucleotide binding//DNA helicase ac…	ftsY; signal recognition particle receptor FtsY; K03110 fused signal recognition particle receptor	http://www.genome.jp/dbget-bin/www_bget?pae:PA0373	ftsY	signal recognition particle receptor FtsY
PA0374	NC_002516.2	+	418891	419562	672	154	180	131	253	255	384	93.8477	112.675	87.6654	115.64	138.393	179.928	98.0628	144.654	251.99	178.34	0.49873	0.024705	0.041508	UP	GO:0006725//GO:0006259//GO:0006974//GO:0050896//GO:0065008//GO:0016043//GO:0000103//GO:0071840//GO:0033554//GO:0006139//GO:0051716//GO:0006807//GO:0006281//GO:1901360//GO:0006950//GO:0044763//GO:0090304//GO:0006790//GO:0009987//GO:0032200//GO:0065007//GO:0071704//GO:0044699//GO:0060249//GO:0051276//GO:0046483//GO:0008152//GO:0006996//GO:0044237//GO:0000723//GO:0044238//GO:0034641//GO:0043170//GO:…	cellular aromatic compound metabolic process//DNA metabolic process//cellular response to DNA damage stimulus//response to stimulus//regulation of biological quality//cellular component organization//sulfate assimilation//cellular component organization or biogenesis//cellular response to stress//nucleobase-containing compound metabolic process//cellular response to stimulus//nitrogen compound me…	--	--	GO:0016301//GO:0016787//GO:0016772//GO:1901363//GO:0097159//GO:0019001//GO:0036094//GO:0004386//GO:0003924//GO:0016462//GO:0032559//GO:0043168//GO:0000166//GO:0017076//GO:0016818//GO:0001882//GO:0003824//GO:0016740//GO:0030554//GO:1901265//GO:0032550//GO:0017111//GO:0005488//GO:0032555//GO:0003674//GO:0032549//GO:0004020//GO:0016817//GO:0016887//GO:0005525//GO:0035639//GO:0043167//GO:0016773//GO:…	kinase activity//hydrolase activity//transferase activity, transferring phosphorus-containing groups//heterocyclic compound binding//organic cyclic compound binding//guanyl nucleotide binding//small molecule binding//helicase activity//GTPase activity//pyrophosphatase activity//adenyl ribonucleotide binding//anion binding//nucleotide binding//purine nucleotide binding//hydrolase activity, acting …	ftsE; cell division protein FtsE; K09812 cell division transport system ATP-binding protein	http://www.genome.jp/dbget-bin/www_bget?pae:PA0374	ftsE	cell division protein FtsE
PA0375	NC_002516.2	+	419562	420569	1008	645	698	494	788	688	887	262.042	291.287	220.39	240.117	248.927	277.076	257.906	255.374	669.758	703.138	-0.070168	0.70167	0.77473	FALSE	GO:0006807//GO:0006139//GO:0061024//GO:0007049//GO:0044763//GO:0090304//GO:0051321//GO:1901360//GO:0022402//GO:0035825//GO:0007126//GO:0006259//GO:0006725//GO:0071840//GO:0048610//GO:0016043//GO:0006310//GO:0007007//GO:0034641//GO:0007006//GO:0044238//GO:0042407//GO:0006996//GO:0044237//GO:0008150//GO:0044260//GO:0007127//GO:0043170//GO:0000003//GO:0044699//GO:0009987//GO:0071704//GO:0007131//GO:…	nitrogen compound metabolic process//nucleobase-containing compound metabolic process//membrane organization//cell cycle//single-organism cellular process//nucleic acid metabolic process//meiotic cell cycle//organic cyclic compound metabolic process//cell cycle process//reciprocal DNA recombination//meiotic nuclear division//DNA metabolic process//cellular aromatic compound metabolic process//cel…	GO:0005743//GO:0043231//GO:0016020//GO:0005739//GO:0005623//GO:0043227//GO:0043226//GO:0044422//GO:0044455//GO:0044425//GO:0031975//GO:0044429//GO:0031090//GO:0044464//GO:0044284//GO:0031966//GO:0019866//GO:0044446//GO:0031967//GO:0005575//GO:0044444//GO:0005740//GO:0005737//GO:0043229//GO:0005622//GO:0044424	mitochondrial inner membrane//intracellular membrane-bounded organelle//membrane//mitochondrion//cell//membrane-bounded organelle//organelle//organelle part//mitochondrial membrane part//membrane part//envelope//mitochondrial part//organelle membrane//cell part//mitochondrial crista junction//mitochondrial membrane//organelle inner membrane//intracellular organelle part//organelle envelope//cellu…	GO:0097159//GO:1901363//GO:0003676//GO:0005488//GO:0003674//GO:0003677	organic cyclic compound binding//heterocyclic compound binding//nucleic acid binding//binding//molecular_function//DNA binding	--	--	ftsX	cell division protein FtsX
PA0376	NC_002516.2	+	420683	421537	855	4135	4804	4898	9854	8771	9710	1980.53	2363.54	2576.19	3540.01	3741.34	3575.94	2306.75	3619.1	8064.28	5367	0.58743	0.0013914	0.00296	UP	GO:0006807//GO:0080090//GO:0019438//GO:0006796//GO:0006122//GO:0006139//GO:0006351//GO:2000112//GO:2001141//GO:0090304//GO:0006793//GO:0010468//GO:1901360//GO:0016310//GO:0022900//GO:0022904//GO:0060255//GO:0032774//GO:0006352//GO:0006725//GO:0006119//GO:0045333//GO:0006091//GO:0009058//GO:1901362//GO:0044710//GO:0034641//GO:0034645//GO:1901576//GO:0044238//GO:0044271//GO:0044237//GO:0034654//GO:…	nitrogen compound metabolic process//regulation of primary metabolic process//aromatic compound biosynthetic process//phosphate-containing compound metabolic process//mitochondrial electron transport, ubiquinol to cytochrome c//nucleobase-containing compound metabolic process//transcription, DNA-templated//regulation of cellular macromolecule biosynthetic process//regulation of RNA biosynthetic p…	GO:0045275//GO:0005743//GO:0043231//GO:0016020//GO:0005739//GO:0005623//GO:0043234//GO:0043227//GO:0044422//GO:0043226//GO:0044455//GO:0044425//GO:0031975//GO:0031090//GO:0044429//GO:0044464//GO:0031966//GO:0005750//GO:0019866//GO:0070469//GO:0031967//GO:0044446//GO:0005575//GO:0044444//GO:0005740//GO:0005737//GO:0043229//GO:0005622//GO:0044424//GO:0005746//GO:0032991	respiratory chain complex III//mitochondrial inner membrane//intracellular membrane-bounded organelle//membrane//mitochondrion//cell//protein complex//membrane-bounded organelle//organelle part//organelle//mitochondrial membrane part//membrane part//envelope//organelle membrane//mitochondrial part//cell part//mitochondrial membrane//mitochondrial respiratory chain complex III//organelle inner mem…	GO:0016987//GO:0003700//GO:0097159//GO:1901363//GO:0000990//GO:0003676//GO:0001071//GO:0005488//GO:0003674//GO:0000996//GO:0003677//GO:0000988	sigma factor activity//transcription factor activity, sequence-specific DNA binding//organic cyclic compound binding//heterocyclic compound binding//transcription factor activity, core RNA polymerase binding//nucleic acid binding//nucleic acid binding transcription factor activity//binding//molecular_function//core DNA-dependent RNA polymerase binding promoter specificity activity//DNA binding//t…	rpoH; RNA polymerase factor sigma-32; K03089 RNA polymerase sigma-32 factor	http://www.genome.jp/dbget-bin/www_bget?pae:PA0376	rpoH	RNA polymerase sigma factor RpoH
PA0377	NC_002516.2	+	421602	422207	606	189	227	136	25	35	70	127.721	157.572	100.923	12.6714	21.0639	36.3716	128.739	23.369	36.4537	210.533	-2.5299	1.8144e-16	1.3695e-15	DOWN	--	--	--	--	--	--	hypothetical protein	http://www.genome.jp/dbget-bin/www_bget?pae:PA0377	-	hypothetical protein
PA0378	NC_002516.2	-	422212	422943	732	127	147	101	172	177	186	71.0501	84.4757	62.0492	72.1731	88.1874	80.0089	72.525	80.1231	152.688	143.544	0.089091	0.76145	0.82521	FALSE	--	--	--	--	--	--	--	--	-	monofunctional biosynthetic peptidoglycan transglycosylase
PA0379	NC_002516.2	+	422980	423357	378	182	189	152	288	287	263	197.175	210.327	180.833	234.023	276.907	219.079	196.112	243.336	239.928	200.87	0.25634	0.27334	0.35574	FALSE	--	--	--	--	--	--	--	--	-	hypothetical protein
PA0380	NC_002516.2	+	423460	423660	201	56	29	33	99	88	107	114.094	60.6915	73.8319	151.285	159.673	167.619	82.8726	159.526	83.4707	45.2491	0.88338	0.002888	0.0058366	UP	--	--	--	--	--	--	sulfur carrier protein ThiS; K03154 sulfur carrier protein	http://www.genome.jp/dbget-bin/www_bget?pae:PA0380	-	sulfur carrier protein ThiS
PA0381	NC_002516.2	+	423719	424516	798	160	127	116	495	405	471	82.1087	66.9463	65.3704	190.529	185.096	185.847	71.4751	187.157	389.397	154.722	1.3316	1.4561e-09	6.3256e-09	UP	GO:0008652//GO:0009058//GO:0052803//GO:0019752//GO:0006725//GO:0006051//GO:0006520//GO:1901605//GO:1901360//GO:1901566//GO:0019438//GO:0006040//GO:1901135//GO:0006807//GO:0044281//GO:0008152//GO:0006547//GO:0046394//GO:0000105//GO:0046483//GO:0016053//GO:1901564//GO:0071704//GO:0043436//GO:0009987//GO:0044249//GO:0006082//GO:0008150//GO:0044711//GO:1901607//GO:0018130//GO:0055114//GO:1901576//GO:…	cellular amino acid biosynthetic process//biosynthetic process//imidazole-containing compound metabolic process//carboxylic acid metabolic process//cellular aromatic compound metabolic process//N-acetylmannosamine metabolic process//cellular amino acid metabolic process//alpha-amino acid metabolic process//organic cyclic compound metabolic process//organonitrogen compound biosynthetic process//ar…	--	--	GO:0016854//GO:0016491//GO:0003824//GO:0016857//GO:0047465//GO:0003674//GO:0016853	racemase and epimerase activity//oxidoreductase activity//catalytic activity//racemase and epimerase activity, acting on carbohydrates and derivatives//N-acylglucosamine-6-phosphate 2-epimerase activity//molecular_function//isomerase activity	thiG; thiazole synthase; K03149 thiazole synthase [EC:2.8.1.10]	http://www.genome.jp/dbget-bin/www_bget?pae:PA0381	thiG	thiazole synthase
PA0382	NC_002516.2	+	424670	425341	672	212	179	176	475	346	333	129.193	112.049	117.779	217.111	187.781	156.031	119.674	186.974	328.801	218.452	0.5899	0.0063524	0.012055	UP	GO:0006139//GO:0006396//GO:0006807//GO:1901360//GO:0009451//GO:0090304//GO:0034470//GO:0006725//GO:0044237//GO:0006400//GO:0044238//GO:0034641//GO:0010467//GO:0043170//GO:0008150//GO:0044260//GO:0034660//GO:0071704//GO:0009987//GO:0043412//GO:0016070//GO:0006399//GO:0046483//GO:0008033//GO:0008152	nucleobase-containing compound metabolic process//RNA processing//nitrogen compound metabolic process//organic cyclic compound metabolic process//RNA modification//nucleic acid metabolic process//ncRNA processing//cellular aromatic compound metabolic process//cellular metabolic process//tRNA modification//primary metabolic process//cellular nitrogen compound metabolic process//gene expression//ma…	--	--	GO:0008757//GO:0008168//GO:0016741//GO:0003824//GO:0016423//GO:0008173//GO:0008175//GO:0016740//GO:0008176//GO:0003674	S-adenosylmethionine-dependent methyltransferase activity//methyltransferase activity//transferase activity, transferring one-carbon groups//catalytic activity//tRNA (guanine) methyltransferase activity//RNA methyltransferase activity//tRNA methyltransferase activity//transferase activity//tRNA (guanine-N7-)-methyltransferase activity//molecular_function	micA; tRNA (guanine-N(7)-)-methyltransferase (EC:2.1.1.33); K03439 tRNA (guanine-N7-)-methyltransferase [EC:2.1.1.33]	http://www.genome.jp/dbget-bin/www_bget?pae:PA0382	micA	tRNA (guanine-N(7)-)-methyltransferase
PA0383	NC_002516.2	+	425504	426850	1347	48	43	65	101	97	94	14.593	13.4285	21.7006	23.0309	26.2632	21.9734	16.574	23.7559	83.4506	61.0989	0.44978	0.097987	0.14502	FALSE	--	--	--	--	--	--	--	--	-	hypothetical protein
PA0384	NC_002516.2	-	426863	427120	258	61	45	72	13	8	12	96.8238	73.37	125.499	15.4768	11.3087	14.6453	98.5641	13.8103	9.29366	69.5874	-2.9045	2.5976e-08	1.002e-07	DOWN	--	--	--	--	--	--	hypothetical protein	http://www.genome.jp/dbget-bin/www_bget?pae:PA0384	-	hypothetical protein
PA0385	NC_002516.2	-	427182	427505	324	60	37	35	116	122	110	75.8365	48.0377	48.579	109.969	137.328	106.902	57.4844	118.066	99.7391	50.5009	0.98185	0.000664	0.0014815	UP	GO:0071704//GO:1901615//GO:0006066//GO:0008152//GO:0044238//GO:0006629//GO:0044281//GO:0044710//GO:0008202//GO:0016125//GO:1901360//GO:0008150	organic substance metabolic process//organic hydroxy compound metabolic process//alcohol metabolic process//metabolic process//primary metabolic process//lipid metabolic process//small molecule metabolic process//single-organism metabolic process//steroid metabolic process//sterol metabolic process//organic cyclic compound metabolic process//biological_process	GO:0044425//GO:0016021//GO:0016020//GO:0031224//GO:0005575	membrane part//integral component of membrane//membrane//intrinsic component of membrane//cellular_component	GO:0016860//GO:0003674//GO:0016863//GO:0047750//GO:0003824//GO:0016853	intramolecular oxidoreductase activity//molecular_function//intramolecular oxidoreductase activity, transposing C=C bonds//cholestenol delta-isomerase activity//catalytic activity//isomerase activity	hypothetical protein	http://www.genome.jp/dbget-bin/www_bget?pae:PA0385	-	hypothetical protein
PA0386	NC_002516.2	-	427586	428740	1155	35	30	20	96	105	107	12.4096	10.9261	7.78707	25.5298	33.1552	29.1701	10.3743	29.285	88.0284	32.3648	1.4435	3.8516e-06	1.1708e-05	UP	--	--	--	--	GO:0003824//GO:0003674//GO:0005488//GO:0051536//GO:0051540	catalytic activity//molecular_function//binding//iron-sulfur cluster binding//metal cluster binding	coproporphyrinogen III oxidase; K02495 oxygen-independent coproporphyrinogen III oxidase [EC:1.3.99.22]	http://www.genome.jp/dbget-bin/www_bget?pae:PA0386	-	coproporphyrinogen III oxidase
PA0387	NC_002516.2	-	428861	429454	594	641	657	747	517	406	504	441.92	465.27	565.536	267.339	249.278	267.166	490.908	261.261	404.496	794.609	-0.97412	2.3458e-06	7.3303e-06	DOWN	--	--	--	--	GO:0003674//GO:0003824//GO:0016787	molecular_function//catalytic activity//hydrolase activity	deoxyribonucleotide triphosphate pyrophosphatase; K02428 XTP/dITP diphosphohydrolase [EC:3.6.1.66]	http://www.genome.jp/dbget-bin/www_bget?pae:PA0387	-	non-canonical purine NTP pyrophosphatase
PA0388	NC_002516.2	-	429451	429870	420	439	388	421	229	173	271	428.043	388.605	450.774	167.473	150.225	203.169	422.474	173.622	189.586	482.842	-1.3487	4.2715e-10	1.9546e-09	DOWN	--	--	--	--	--	--	hypothetical protein	http://www.genome.jp/dbget-bin/www_bget?pae:PA0388	-	hypothetical protein
PA0389	NC_002516.2	-	430002	430622	621	98	113	89	172	114	192	64.6259	76.5442	64.4502	85.0736	66.951	97.3523	68.5401	83.1257	134.303	115.328	0.21975	0.34904	0.43754	FALSE	GO:0008150//GO:0032501//GO:0044707//GO:0008152//GO:0044699//GO:0007275//GO:0032502	biological_process//multicellular organismal process//single-multicellular organism process//metabolic process//single-organism process//multicellular organismal development//developmental process	--	--	GO:0003674//GO:0016740//GO:0003824//GO:0016741//GO:0008168	molecular_function//transferase activity//catalytic activity//transferase activity, transferring one-carbon groups//methyltransferase activity	--	--	-	hypothetical protein
PA0390	NC_002516.2	-	430630	431769	1140	103	91	123	480	298	408	37.0002	33.5786	48.5206	129.329	95.3357	112.692	39.6998	112.452	334.736	123.61	1.4372	4.7805e-09	1.9944e-08	UP	GO:0006139//GO:0006807//GO:1901360//GO:0090304//GO:0044763//GO:0006259//GO:0006725//GO:0032196//GO:0006310//GO:0006313//GO:0044238//GO:0044237//GO:0034641//GO:0043170//GO:0044260//GO:0008150//GO:0044699//GO:0071704//GO:0009987//GO:0046483//GO:0008152	nucleobase-containing compound metabolic process//nitrogen compound metabolic process//organic cyclic compound metabolic process//nucleic acid metabolic process//single-organism cellular process//DNA metabolic process//cellular aromatic compound metabolic process//transposition//DNA recombination//transposition, DNA-mediated//primary metabolic process//cellular metabolic process//cellular nitroge…	--	--	GO:0003824//GO:0016787//GO:0097159//GO:1901363//GO:0003676//GO:0004803//GO:0003677//GO:0003674//GO:0005488	catalytic activity//hydrolase activity//organic cyclic compound binding//heterocyclic compound binding//nucleic acid binding//transposase activity//DNA binding//molecular_function//binding	metX; homoserine O-acetyltransferase (EC:2.3.1.31); K00641 homoserine O-acetyltransferase [EC:2.3.1.31]	http://www.genome.jp/dbget-bin/www_bget?pae:PA0390	metX	homoserine O-acetyltransferase
PA0391	NC_002516.2	-	431858	433825	1968	436	439	396	256	147	210	90.7264	93.8351	90.4891	39.9552	27.2418	33.5993	91.6835	33.5988	172.741	489.759	-1.5035	3.3695e-12	1.7986e-11	DOWN	--	--	--	--	GO:1901363//GO:0019001//GO:0036094//GO:0097159//GO:0017076//GO:0043168//GO:0000166//GO:0001882//GO:0032550//GO:0032549//GO:0005488//GO:0003674//GO:0032555//GO:1901265//GO:0005525//GO:0035639//GO:0032553//GO:0043167//GO:0032561//GO:0001883	heterocyclic compound binding//guanyl nucleotide binding//small molecule binding//organic cyclic compound binding//purine nucleotide binding//anion binding//nucleotide binding//nucleoside binding//purine ribonucleoside binding//ribonucleoside binding//binding//molecular_function//purine ribonucleotide binding//nucleoside phosphate binding//GTP binding//purine ribonucleoside triphosphate binding//…	hypothetical protein	http://www.genome.jp/dbget-bin/www_bget?pae:PA0391	-	hypothetical protein
PA0392	NC_002516.2	-	434226	434819	594	230	183	171	406	288	365	158.567	129.596	129.46	209.941	176.828	193.483	139.208	193.417	299.765	224.387	0.41784	0.052438	0.082557	FALSE	--	--	GO:0005575//GO:0016020	cellular_component//membrane	--	--	--	--	-	hypothetical protein
PA0393	NC_002516.2	-	434830	435651	822	241	223	254	374	308	407	120.065	114.119	138.959	139.752	136.654	155.905	124.381	144.104	308.319	278.495	0.14677	0.44428	0.53586	FALSE	GO:0046434//GO:0009058//GO:0008652//GO:0009056//GO:0052646//GO:0060255//GO:0019637//GO:1901136//GO:0009095//GO:0019752//GO:0006072//GO:0006725//GO:0009072//GO:0032774//GO:2001141//GO:0090304//GO:0006351//GO:0006520//GO:1901605//GO:2000112//GO:0010468//GO:1901360//GO:0006793//GO:1901566//GO:0080090//GO:0019438//GO:1901135//GO:0006807//GO:0006139//GO:0044281//GO:0006796//GO:0008152//GO:0046394//GO:…	organophosphate catabolic process//biosynthetic process//cellular amino acid biosynthetic process//catabolic process//alditol phosphate metabolic process//regulation of macromolecule metabolic process//organophosphate metabolic process//carbohydrate derivative catabolic process//aromatic amino acid family biosynthetic process, prephenate pathway//carboxylic acid metabolic process//glycerol-3-phos…	--	--	GO:0048037//GO:0016616//GO:0016627//GO:0016628//GO:1901363//GO:0036094//GO:0016491//GO:0097159//GO:0003824//GO:0016614//GO:0004665//GO:0000166//GO:0051287//GO:0004616//GO:0008977//GO:0005488//GO:0003674//GO:1901265//GO:0003677//GO:0050662//GO:0003676//GO:0008677	cofactor binding//oxidoreductase activity, acting on the CH-OH group of donors, NAD or NADP as acceptor//oxidoreductase activity, acting on the CH-CH group of donors//oxidoreductase activity, acting on the CH-CH group of donors, NAD or NADP as acceptor//heterocyclic compound binding//small molecule binding//oxidoreductase activity//organic cyclic compound binding//catalytic activity//oxidoreducta…	--	--	proC	pyrroline-5-carboxylate reductase
PA0394	NC_002516.2	-	435663	436355	693	230	228	245	511	435	533	135.915	138.397	158.986	226.488	228.929	242.176	144.433	232.531	419.668	272.452	0.62325	0.0024311	0.0049692	UP	GO:0044710//GO:0008150//GO:0055114//GO:0008152	single-organism metabolic process//biological_process//oxidation-reduction process//metabolic process	--	--	GO:0003824//GO:0016491//GO:0016705//GO:0003674	catalytic activity//oxidoreductase activity//oxidoreductase activity, acting on paired donors, with incorporation or reduction of molecular oxygen//molecular_function	hypothetical protein; K06997	http://www.genome.jp/dbget-bin/www_bget?pae:PA0394	-	hypothetical protein
PA0395	NC_002516.2	+	436570	437604	1035	888	1046	979	676	453	587	351.354	425.125	425.371	200.615	159.625	178.581	400.617	179.607	485.246	1126.74	-1.2154	1.3978e-09	6.0867e-09	DOWN	GO:0006605//GO:0008150//GO:0033036//GO:0046907//GO:0034613//GO:0045184//GO:0006612//GO:0045047//GO:0051234//GO:0072594//GO:0016482//GO:0006810//GO:0009987//GO:0044699//GO:0071702//GO:0015031//GO:0070972//GO:0008104//GO:0044763//GO:0044765//GO:0006614//GO:0072599//GO:0051649//GO:0051179//GO:0051641//GO:0033365//GO:0006613//GO:0070727//GO:0006886	protein targeting//biological_process//macromolecule localization//intracellular transport//cellular protein localization//establishment of protein localization//protein targeting to membrane//protein targeting to ER//establishment of localization//establishment of protein localization to organelle//cytoplasmic transport//transport//cellular process//single-organism process//organic substance tra…	--	--	GO:0032561//GO:0005524//GO:0001883//GO:0003676//GO:0043167//GO:0032553//GO:0016817//GO:0005525//GO:0016887//GO:0035639//GO:0016740//GO:0003677//GO:1901265//GO:0030554//GO:0017111//GO:0032550//GO:0004797//GO:0032555//GO:0003674//GO:0005488//GO:0032549//GO:0019205//GO:0016818//GO:0001882//GO:0003824//GO:0019136//GO:0032559//GO:0000166//GO:0043168//GO:0017076//GO:0016462//GO:0019206//GO:0016301//GO:…	guanyl ribonucleotide binding//ATP binding//purine nucleoside binding//nucleic acid binding//ion binding//ribonucleotide binding//hydrolase activity, acting on acid anhydrides//GTP binding//ATPase activity//purine ribonucleoside triphosphate binding//transferase activity//DNA binding//nucleoside phosphate binding//adenyl nucleotide binding//nucleoside-triphosphatase activity//purine ribonucleosid…	pilT; twitching motility protein PilT; K02669 twitching motility protein PilT	http://www.genome.jp/dbget-bin/www_bget?pae:PA0395	pilT	twitching motility protein PilT
PA0396	NC_002516.2	+	437782	438930	1149	1204	1405	1287	259	189	237	429.12	514.378	503.715	69.2369	59.991	64.9479	482.404	64.7253	193.997	1505.62	-2.9562	3.2015e-44	9.2051e-43	DOWN	GO:0008150//GO:0006810//GO:0051234//GO:0051179	biological_process//transport//establishment of localization//localization	--	--	GO:0032553//GO:0043167//GO:0032561//GO:0005524//GO:0003676//GO:0001883//GO:0017111//GO:0032550//GO:0032555//GO:0003674//GO:0005488//GO:0032549//GO:0003677//GO:1901265//GO:0030554//GO:0016887//GO:0005525//GO:0035639//GO:0016817//GO:0043168//GO:0000166//GO:0017076//GO:0032559//GO:0001882//GO:0003824//GO:0016818//GO:1901363//GO:0097159//GO:0019001//GO:0036094//GO:0016787//GO:0003924//GO:0016462	ribonucleotide binding//ion binding//guanyl ribonucleotide binding//ATP binding//nucleic acid binding//purine nucleoside binding//nucleoside-triphosphatase activity//purine ribonucleoside binding//purine ribonucleotide binding//molecular_function//binding//ribonucleoside binding//DNA binding//nucleoside phosphate binding//adenyl nucleotide binding//ATPase activity//GTP binding//purine ribonucleos…	pilU; twitching motility protein PilU; K02670 twitching motility protein PilU	http://www.genome.jp/dbget-bin/www_bget?pae:PA0396	pilU	twitching motility protein PilU
PA0397	NC_002516.2	-	438938	439837	900	338	285	311	71	51	91	153.796	133.207	155.397	24.2311	20.6667	31.8372	147.467	25.5784	59.783	361.116	-2.5947	5.5635e-27	7.1836e-26	DOWN	GO:0008150//GO:0006811//GO:0009987//GO:0044699//GO:0055085//GO:0051234//GO:0008152//GO:0006810//GO:0051179//GO:0006812//GO:0044763//GO:0044765//GO:0009058	biological_process//ion transport//cellular process//single-organism process//transmembrane transport//establishment of localization//metabolic process//transport//localization//cation transport//single-organism cellular process//single-organism transport//biosynthetic process	GO:0005575//GO:0016021//GO:0016020//GO:0031224//GO:0044425	cellular_component//integral component of membrane//membrane//intrinsic component of membrane//membrane part	GO:0005215//GO:0016740//GO:0008324//GO:0003674//GO:0022892//GO:0022891//GO:0003824//GO:0015075//GO:0022857	transporter activity//transferase activity//cation transmembrane transporter activity//molecular_function//substrate-specific transporter activity//substrate-specific transmembrane transporter activity//catalytic activity//ion transmembrane transporter activity//transmembrane transporter activity	cation efflux system protein; K16264 cobalt-zinc-cadmium efflux system protein	http://www.genome.jp/dbget-bin/www_bget?pae:PA0397	-	cation efflux system protein
PA0398	NC_002516.2	+	439991	440395	405	269	307	227	484	411	370	272	318.867	252.056	367.07	370.11	287.663	280.974	341.614	361.641	308.021	0.23153	0.29881	0.3829	FALSE	--	--	--	--	--	--	--	--	-	hypothetical protein
PA0399	NC_002516.2	+	440638	442011	1374	184	152	137	154	98	135	54.8407	46.5353	44.8394	34.4264	26.0126	30.9374	48.7385	30.4588	109.233	181.647	-0.73373	0.0021915	0.0045089	DOWN	--	--	--	--	GO:0005488//GO:0003674//GO:0005515	binding//molecular_function//protein binding	cystathionine beta-synthase; K01697 cystathionine beta-synthase [EC:4.2.1.22]	http://www.genome.jp/dbget-bin/www_bget?pae:PA0399	-	cystathionine beta-synthase
PA0400	NC_002516.2	+	442008	443192	1185	169	156	142	202	132	206	58.4037	55.3773	53.8885	52.359	40.6256	54.7376	55.8898	49.2407	151.996	179.744	-0.24191	0.32385	0.41037	FALSE	GO:0048856//GO:0006259//GO:0022412//GO:0006725//GO:0030154//GO:0032502//GO:0006323//GO:0048232//GO:0009888//GO:0009058//GO:0016043//GO:0002064//GO:0071840//GO:0048610//GO:0006139//GO:0019953//GO:0071103//GO:0007289//GO:0048869//GO:0007276//GO:0006807//GO:0022414//GO:1901360//GO:0030855//GO:0090304//GO:0048468//GO:0044763//GO:0048515//GO:0071704//GO:0009987//GO:0006997//GO:0044699//GO:0044767//GO:…	anatomical structure development//DNA metabolic process//cellular process involved in reproduction in multicellular organism//cellular aromatic compound metabolic process//cell differentiation//developmental process//DNA packaging//male gamete generation//tissue development//biosynthetic process//cellular component organization//epithelial cell development//cellular component organization or biog…	GO:0044428//GO:0043226//GO:0044422//GO:0043232//GO:0043231//GO:0031974//GO:0043227//GO:0000228//GO:0005623//GO:0005694//GO:0044424//GO:0005622//GO:0005634//GO:0043229//GO:0044464//GO:0043233//GO:0005575//GO:0031981//GO:0044446//GO:0070013//GO:0043228	nuclear part//organelle//organelle part//intracellular non-membrane-bounded organelle//intracellular membrane-bounded organelle//membrane-enclosed lumen//membrane-bounded organelle//nuclear chromosome//cell//chromosome//intracellular part//intracellular//nucleus//intracellular organelle//cell part//organelle lumen//cellular_component//nuclear lumen//intracellular organelle part//intracellular org…	GO:1901363//GO:0097159//GO:0048037//GO:0043168//GO:0003677//GO:0003674//GO:0005488//GO:0043167//GO:0030170//GO:0003676	heterocyclic compound binding//organic cyclic compound binding//cofactor binding//anion binding//DNA binding//molecular_function//binding//ion binding//pyridoxal phosphate binding//nucleic acid binding	--	--	-	cystathionine gamma-lyase
PA0401	NC_002516.2	-	443419	444690	1272	239	247	194	353	322	423	76.9454	81.6837	68.5868	85.2404	92.3236	104.71	75.7387	94.0915	311.163	260.952	0.25389	0.23861	0.31645	FALSE	--	--	--	--	GO:0003674//GO:0016787//GO:0003824	molecular_function//hydrolase activity//catalytic activity	--	--	-	dihydroorotase
PA0402	NC_002516.2	-	444687	445691	1005	220	216	186	332	225	310	89.6456	90.4094	83.2286	101.468	81.6508	97.1253	87.7612	93.4148	244.836	239.21	0.033536	0.86121	0.90723	FALSE	GO:0044237//GO:0044238//GO:0044710//GO:0008150//GO:0043436//GO:0009987//GO:0071704//GO:0006082//GO:1901564//GO:0008152//GO:0044281//GO:0006807//GO:0006520//GO:0019752	cellular metabolic process//primary metabolic process//single-organism metabolic process//biological_process//oxoacid metabolic process//cellular process//organic substance metabolic process//organic acid metabolic process//organonitrogen compound metabolic process//metabolic process//small molecule metabolic process//nitrogen compound metabolic process//cellular amino acid metabolic process//car…	--	--	GO:0043167//GO:0031406//GO:0016743//GO:0016740//GO:0005488//GO:0003674//GO:0016597//GO:0043168//GO:0016741//GO:0003824	ion binding//carboxylic acid binding//carboxyl- or carbamoyltransferase activity//transferase activity//binding//molecular_function//amino acid binding//anion binding//transferase activity, transferring one-carbon groups//catalytic activity	--	--	pyrB	aspartate carbamoyltransferase
PA0403	NC_002516.2	-	445715	446227	513	140	190	155	167	154	233	111.759	155.798	135.875	99.9901	109.483	143.013	134.477	117.495	156.401	187.11	-0.25864	0.28663	0.36992	FALSE	GO:1901360//GO:0006807//GO:1901135//GO:0009116//GO:0006139//GO:0044281//GO:1901657//GO:0055086//GO:0006725//GO:0008150//GO:0034641//GO:0044710//GO:0044238//GO:0044237//GO:0008152//GO:0046483//GO:1901564//GO:0009987//GO:0071704	organic cyclic compound metabolic process//nitrogen compound metabolic process//carbohydrate derivative metabolic process//nucleoside metabolic process//nucleobase-containing compound metabolic process//small molecule metabolic process//glycosyl compound metabolic process//nucleobase-containing small molecule metabolic process//cellular aromatic compound metabolic process//biological_process//cel…	--	--	--	--	--	--	pyrR	bifunctional pyrimidine regulatory protein PyrR/uracil phosphoribosyltransferase
PA0404	NC_002516.2	-	446339	446773	435	44	38	25	58	56	79	41.4224	36.7468	25.845	40.954	46.9508	57.184	34.6714	48.3629	54.6093	40.7309	0.42302	0.20578	0.27874	FALSE	GO:0016070//GO:0071704//GO:0034660//GO:0009987//GO:0022613//GO:0008152//GO:0046483//GO:0034641//GO:0044238//GO:0044237//GO:0008150//GO:0044260//GO:0043170//GO:0010467//GO:0042254//GO:0044085//GO:0006725//GO:0071840//GO:0006807//GO:0006396//GO:0006139//GO:0090304//GO:0034470//GO:0016072//GO:1901360//GO:0006364	RNA metabolic process//organic substance metabolic process//ncRNA metabolic process//cellular process//ribonucleoprotein complex biogenesis//metabolic process//heterocycle metabolic process//cellular nitrogen compound metabolic process//primary metabolic process//cellular metabolic process//biological_process//cellular macromolecule metabolic process//macromolecule metabolic process//gene express…	--	--	GO:0003674//GO:0005488//GO:0016740//GO:0005542//GO:0019842//GO:0016597//GO:0072341//GO:0043167//GO:0031406//GO:0097159//GO:0036094//GO:1901363//GO:0043168//GO:0003824	molecular_function//binding//transferase activity//folic acid binding//vitamin binding//amino acid binding//modified amino acid binding//ion binding//carboxylic acid binding//organic cyclic compound binding//small molecule binding//heterocyclic compound binding//anion binding//catalytic activity	--	--	-	Holliday junction resolvase
PA0405	NC_002516.2	-	446773	447342	570	103	93	89	273	268	279	74.0005	68.6331	70.2168	147.111	171.476	154.122	70.9501	157.57	233.973	109.835	1.091	3.3535e-06	1.0295e-05	UP	--	--	--	--	--	--	hypothetical protein; K07735 putative transcriptional regulator	http://www.genome.jp/dbget-bin/www_bget?pae:PA0405	-	hypothetical protein
PA0406	NC_002516.2	-	447391	448350	960	120	107	116	159	135	160	51.1896	46.8855	54.3391	50.8726	51.2869	52.479	50.8047	51.5462	128.93	132.722	-0.041818	0.90499	0.94285	FALSE	GO:0051234//GO:0006810//GO:0008150//GO:0051179	establishment of localization//transport//biological_process//localization	--	--	--	--	--	--	tonB3	transporter TonB
PA0407	NC_002516.2	-	448431	449384	954	180	157	149	428	334	454	77.2674	69.2272	70.2367	137.801	127.686	149.846	72.2438	138.444	343.882	187.132	0.87786	4.7863e-05	0.00012641	UP	GO:0009058//GO:0008652//GO:0019752//GO:1901566//GO:0006790//GO:0006520//GO:0043043//GO:0006518//GO:0044281//GO:0019184//GO:0043604//GO:0006807//GO:0006749//GO:0016053//GO:0046394//GO:0008152//GO:0044249//GO:0006750//GO:0006082//GO:0009987//GO:0043436//GO:0071704//GO:0044272//GO:1901564//GO:0006575//GO:0044711//GO:0008150//GO:0044238//GO:0044271//GO:0044237//GO:0042398//GO:0044283//GO:0044710//GO:…	biosynthetic process//cellular amino acid biosynthetic process//carboxylic acid metabolic process//organonitrogen compound biosynthetic process//sulfur compound metabolic process//cellular amino acid metabolic process//peptide biosynthetic process//peptide metabolic process//small molecule metabolic process//nonribosomal peptide biosynthetic process//amide biosynthetic process//nitrogen compound …	--	--	GO:0043169//GO:0036094//GO:0016879//GO:0097159//GO:1901363//GO:0046872//GO:0003824//GO:0001882//GO:0032559//GO:0016881//GO:0017076//GO:0000166//GO:0043168//GO:0035639//GO:0030554//GO:1901265//GO:0032549//GO:0005488//GO:0032555//GO:0003674//GO:0004363//GO:0032550//GO:0001883//GO:0005524//GO:0016874//GO:0043167//GO:0032553	cation binding//small molecule binding//ligase activity, forming carbon-nitrogen bonds//organic cyclic compound binding//heterocyclic compound binding//metal ion binding//catalytic activity//nucleoside binding//adenyl ribonucleotide binding//acid-amino acid ligase activity//purine nucleotide binding//nucleotide binding//anion binding//purine ribonucleoside triphosphate binding//adenyl nucleotide …	gshB; glutathione synthetase (EC:6.3.2.3); K01920 glutathione synthase [EC:6.3.2.3]	http://www.genome.jp/dbget-bin/www_bget?pae:PA0407	gshB	glutathione synthetase
PA0408	NC_002516.2	+	449639	450046	408	1361	1546	1517	1873	992	1907	1366.06	1593.95	1672.06	1410.05	886.739	1471.73	1544.02	1256.17	1335.03	1713.01	-0.35967	0.14426	0.20418	FALSE	GO:0023052//GO:0044700//GO:0009987//GO:0050794//GO:0065007//GO:0050789//GO:0044699//GO:0008150//GO:0050896//GO:0007165//GO:0007154//GO:0051716//GO:0044763//GO:0000160	signaling//single organism signaling//cellular process//regulation of cellular process//biological regulation//regulation of biological process//single-organism process//biological_process//response to stimulus//signal transduction//cell communication//cellular response to stimulus//single-organism cellular process//phosphorelay signal transduction system	--	--	--	--	--	--	pilG	pilus biosynthesis/twitching motility protein PilG
PA0409	NC_002516.2	+	450093	450458	366	580	655	723	510	318	593	648.962	752.811	888.348	428.003	316.877	510.164	763.374	418.348	398.123	761.258	-0.93517	0.0003589	0.00083276	DOWN	GO:0008150//GO:0044699//GO:0050794//GO:0065007//GO:0050789//GO:0009987//GO:0044700//GO:0023052//GO:0000160//GO:0044763//GO:0051716//GO:0007154//GO:0007165//GO:0050896	biological_process//single-organism process//regulation of cellular process//biological regulation//regulation of biological process//cellular process//single organism signaling//signaling//phosphorelay signal transduction system//single-organism cellular process//cellular response to stimulus//cell communication//signal transduction//response to stimulus	--	--	GO:0031419//GO:0043167//GO:0019842//GO:0003674//GO:0005488//GO:0046872//GO:0043169//GO:0046906//GO:0097159//GO:0036094//GO:1901363	cobalamin binding//ion binding//vitamin binding//molecular_function//binding//metal ion binding//cation binding//tetrapyrrole binding//organic cyclic compound binding//small molecule binding//heterocyclic compound binding	pilH; twitching motility protein PilH; K02658 twitching motility two-component system response regulator PilH	http://www.genome.jp/dbget-bin/www_bget?pae:PA0409	pilH	twitching motility protein PilH
PA0410	NC_002516.2	+	450509	451045	537	375	407	291	294	213	319	285.976	318.82	243.694	168.163	144.66	187.048	282.83	166.624	232.893	410.853	-0.81896	0.00010876	0.00027377	DOWN	GO:0007154//GO:0007165//GO:0006935//GO:0050896//GO:0042221//GO:0006508//GO:0044763//GO:0051716//GO:0008152//GO:0044699//GO:0050789//GO:0065007//GO:0050794//GO:0071704//GO:0009987//GO:0044700//GO:0023052//GO:0019538//GO:0043170//GO:0042330//GO:0040011//GO:0008150//GO:0044238//GO:0009605	cell communication//signal transduction//chemotaxis//response to stimulus//response to chemical//proteolysis//single-organism cellular process//cellular response to stimulus//metabolic process//single-organism process//regulation of biological process//biological regulation//regulation of cellular process//organic substance metabolic process//cellular process//single organism signaling//signaling…	--	--	GO:0060089//GO:0016787//GO:0004871//GO:0008233//GO:0070011//GO:0003824//GO:0008237//GO:0003674//GO:0004175//GO:0004222	molecular transducer activity//hydrolase activity//signal transducer activity//peptidase activity//peptidase activity, acting on L-amino acid peptides//catalytic activity//metallopeptidase activity//molecular_function//endopeptidase activity//metalloendopeptidase activity	pilI; twitching motility protein PilI; K02659 twitching motility protein PilI	http://www.genome.jp/dbget-bin/www_bget?pae:PA0410	pilI	twitching motility protein PilI
PA0411	NC_002516.2	+	451130	453178	2049	1288	1400	1175	1695	1031	1312	257.422	287.417	257.882	254.089	183.51	201.618	267.574	213.072	1141.36	1486.8	-0.38147	0.050824	0.080196	FALSE	GO:0007154//GO:0009056//GO:0007165//GO:0050896//GO:0044763//GO:0051716//GO:0008152//GO:0009987//GO:0065007//GO:0050789//GO:0050794//GO:0044248//GO:0044699//GO:0023052//GO:0006914//GO:0044700//GO:0008150//GO:0044237	cell communication//catabolic process//signal transduction//response to stimulus//single-organism cellular process//cellular response to stimulus//metabolic process//cellular process//biological regulation//regulation of biological process//regulation of cellular process//cellular catabolic process//single-organism process//signaling//autophagy//single organism signaling//biological_process//cell…	GO:0016020//GO:0005575	membrane//cellular_component	GO:0060089//GO:0004871//GO:0003674	molecular transducer activity//signal transducer activity//molecular_function	--	--	pilJ	twitching motility protein PilJ
PA0412	NC_002516.2	+	453239	454114	876	246	251	196	226	148	237	115.001	120.53	100.619	79.2433	61.6172	85.1885	112.05	75.3496	171.874	265.838	-0.6292	0.0050085	0.0096838	DOWN	GO:0008150//GO:0008152	biological_process//metabolic process	--	--	GO:0016740//GO:0003674//GO:0016741//GO:0003824//GO:0008168	transferase activity//molecular_function//transferase activity, transferring one-carbon groups//catalytic activity//methyltransferase activity	pilK; methyltransferase PilK; K02661 type IV pilus assembly protein PilK	http://www.genome.jp/dbget-bin/www_bget?pae:PA0412	pilK	methyltransferase PilK
PA0413	NC_002516.2	+	454126	461544	7419	6197	5158	5079	2303	1578	2370	342.065	292.457	307.864	95.3469	77.5721	100.586	314.128	91.1685	1761.7	6330.33	-1.8453	2.3187e-21	2.3179e-20	DOWN	GO:0050896//GO:0042221//GO:0007165//GO:0006935//GO:0007154//GO:0051716//GO:0000160//GO:0044763//GO:0044700//GO:0023052//GO:0044699//GO:0050794//GO:0065007//GO:0050789//GO:0009987//GO:0009605//GO:0040011//GO:0008150//GO:0042330	response to stimulus//response to chemical//signal transduction//chemotaxis//cell communication//cellular response to stimulus//phosphorelay signal transduction system//single-organism cellular process//single organism signaling//signaling//single-organism process//regulation of cellular process//biological regulation//regulation of biological process//cellular process//response to external stimu…	GO:0043226//GO:0043232//GO:0005623//GO:0005737//GO:0043229//GO:0005622//GO:0044424//GO:0009288//GO:0044464//GO:0043228//GO:0005575	organelle//intracellular non-membrane-bounded organelle//cell//cytoplasm//intracellular organelle//intracellular//intracellular part//bacterial-type flagellum//cell part//non-membrane-bounded organelle//cellular_component	GO:0016772//GO:0004871//GO:0016301//GO:0060089//GO:0004673//GO:0016775//GO:0004872//GO:0003824//GO:0000155//GO:0003674//GO:0016740//GO:0038023//GO:0016773//GO:0004672	transferase activity, transferring phosphorus-containing groups//signal transducer activity//kinase activity//molecular transducer activity//protein histidine kinase activity//phosphotransferase activity, nitrogenous group as acceptor//receptor activity//catalytic activity//phosphorelay sensor kinase activity//molecular_function//transferase activity//signaling receptor activity//phosphotransfera…	chpA; chemotactic signal transduction system protein; K02487 type IV pili sensor histidine kinase and response regulator K06596 chemosensory pili system protein ChpA (sensor histidine kinase/response regulator)	http://www.genome.jp/dbget-bin/www_bget?pae:PA0413	chpA	chemotactic signal transduction system protein
PA0414	NC_002516.2	+	461537	462568	1032	403	356	342	160	101	174	159.918	145.11	149.03	47.621	35.6932	53.0892	151.352	45.4678	122.12	424.201	-1.7964	9.3545e-16	6.7068e-15	DOWN	GO:0050896//GO:0042221//GO:0007154//GO:0007165//GO:0006935//GO:0051716//GO:0000160//GO:0044763//GO:0044699//GO:0009987//GO:0050789//GO:0065007//GO:0050794//GO:0044700//GO:0023052//GO:0009605//GO:0042330//GO:0040011//GO:0008150	response to stimulus//response to chemical//cell communication//signal transduction//chemotaxis//cellular response to stimulus//phosphorelay signal transduction system//single-organism cellular process//single-organism process//cellular process//regulation of biological process//biological regulation//regulation of cellular process//single organism signaling//signaling//response to external stimu…	GO:0005623//GO:0005737//GO:0044424//GO:0005622//GO:0044464//GO:0005575	cell//cytoplasm//intracellular part//intracellular//cell part//cellular_component	GO:0016787//GO:0004871//GO:0060089//GO:0008984//GO:0000156//GO:0003824//GO:0016788//GO:0051723//GO:0003674//GO:0052689	hydrolase activity//signal transducer activity//molecular transducer activity//protein-glutamate methylesterase activity//phosphorelay response regulator activity//catalytic activity//hydrolase activity, acting on ester bonds//protein methylesterase activity//molecular_function//carboxylic ester hydrolase activity	chpB; methylesterase; K06597 chemosensory pili system protein ChpB (putative protein-glutamate methylesterase)	http://www.genome.jp/dbget-bin/www_bget?pae:PA0414	chpB	methylesterase
PA0415	NC_002516.2	+	462565	463071	507	287	233	253	95	96	110	231.817	193.319	224.408	57.5538	69.0569	68.3158	216.515	64.9755	85.6901	298.606	-1.801	1.3455e-14	8.8193e-14	DOWN	GO:0009605//GO:0042330//GO:0008150//GO:0040011//GO:0065007//GO:0050789//GO:0050794//GO:0009987//GO:0044699//GO:0023052//GO:0044700//GO:0051716//GO:0044763//GO:0042221//GO:0050896//GO:0007154//GO:0006935//GO:0007165	response to external stimulus//taxis//biological_process//locomotion//biological regulation//regulation of biological process//regulation of cellular process//cellular process//single-organism process//signaling//single organism signaling//cellular response to stimulus//single-organism cellular process//response to chemical//response to stimulus//cell communication//chemotaxis//signal transduction	--	--	GO:0003674//GO:0004871//GO:0060089	molecular_function//signal transducer activity//molecular transducer activity	chpC; chemotaxis protein; K06598 chemosensory pili system protein ChpC	http://www.genome.jp/dbget-bin/www_bget?pae:PA0415	chpC	chemotaxis protein
PA0416	NC_002516.2	+	463079	463873	795	115	92	78	36	34	45	59.2383	48.6795	44.1218	13.9089	15.5975	17.823	50.6799	15.7765	32.5919	109.176	-1.7441	2.0296e-09	8.7421e-09	DOWN	GO:1901362//GO:0034641//GO:0034645//GO:1901576//GO:0044238//GO:0044271//GO:0044237//GO:0051171//GO:0034654//GO:0009059//GO:0044260//GO:0008150//GO:0010556//GO:0006355//GO:0018130//GO:0019222//GO:0043170//GO:0010467//GO:0031323//GO:0016070//GO:0051252//GO:0015074//GO:0031326//GO:0044249//GO:0050794//GO:0071704//GO:0050789//GO:0065007//GO:0009987//GO:0008152//GO:0046483//GO:0009889//GO:0019219//GO:…	organic cyclic compound biosynthetic process//cellular nitrogen compound metabolic process//cellular macromolecule biosynthetic process//organic substance biosynthetic process//primary metabolic process//cellular nitrogen compound biosynthetic process//cellular metabolic process//regulation of nitrogen compound metabolic process//nucleobase-containing compound biosynthetic process//macromolecule …	--	--	GO:0003676//GO:0043565//GO:0001071//GO:0003674//GO:0005488//GO:0003677//GO:0003700//GO:0097159//GO:1901363	nucleic acid binding//sequence-specific DNA binding//nucleic acid binding transcription factor activity//molecular_function//binding//DNA binding//transcription factor activity, sequence-specific DNA binding//organic cyclic compound binding//heterocyclic compound binding	chpD; transcriptional regulator; K06599 AraC family transcriptional regulator, chemosensory pili system protein ChpD	http://www.genome.jp/dbget-bin/www_bget?pae:PA0416	chpD	transcriptional regulator
PA0417	NC_002516.2	+	463949	464560	612	105	85	64	34	39	45	70.2603	58.4243	47.0278	17.0642	23.2411	23.1525	58.5708	21.1526	33.6232	96.9693	-1.5281	1.7808e-07	6.2789e-07	DOWN	GO:0006865//GO:0051234//GO:0006810//GO:0006820//GO:0044699//GO:0071702//GO:0046942//GO:0008150//GO:0006811//GO:0015711//GO:0044765//GO:0015849//GO:0051179//GO:0071705	amino acid transport//establishment of localization//transport//anion transport//single-organism process//organic substance transport//carboxylic acid transport//biological_process//ion transport//organic anion transport//single-organism transport//organic acid transport//localization//nitrogen compound transport	GO:0005575//GO:0016020	cellular_component//membrane	--	--	chpE; chemotaxis protein; K06600 chemosensory pili system protein ChpE	http://www.genome.jp/dbget-bin/www_bget?pae:PA0417	chpE	chemotactic transduction protein ChpE
PA0418	NC_002516.2	-	464568	465983	1416	49	45	31	123	108	132	14.1711	13.3683	9.8452	26.6809	27.8166	29.3526	12.4615	27.95	103.036	47.69	1.1114	0.00010486	0.00026455	UP	--	--	--	--	--	--	hypothetical protein	http://www.genome.jp/dbget-bin/www_bget?pae:PA0418	-	hypothetical protein
PA0419	NC_002516.2	-	466018	466740	723	97	85	83	215	195	225	54.9421	49.4546	51.6257	91.3394	98.365	97.9898	52.0075	95.8981	180.564	102.142	0.82193	0.00064388	0.0014395	UP	GO:0046483//GO:0008152//GO:0022613//GO:0034660//GO:0071704//GO:0009987//GO:0016070//GO:0010467//GO:0043170//GO:0044260//GO:0008150//GO:0044237//GO:0044238//GO:0034641//GO:0071840//GO:0006725//GO:0044085//GO:0042254//GO:0006364//GO:1901360//GO:0090304//GO:0016072//GO:0034470//GO:0006139//GO:0006396//GO:0006807	heterocycle metabolic process//metabolic process//ribonucleoprotein complex biogenesis//ncRNA metabolic process//organic substance metabolic process//cellular process//RNA metabolic process//gene expression//macromolecule metabolic process//cellular macromolecule metabolic process//biological_process//cellular metabolic process//primary metabolic process//cellular nitrogen compound metabolic proc…	--	--	GO:0016740//GO:0003674//GO:0016741//GO:0003824//GO:0008168	transferase activity//molecular_function//transferase activity, transferring one-carbon groups//catalytic activity//methyltransferase activity	16S ribosomal RNA methyltransferase RsmE; K09761 16S rRNA (uracil1498-N3)-methyltransferase [EC:2.1.1.193]	http://www.genome.jp/dbget-bin/www_bget?pae:PA0419	-	16S ribosomal RNA methyltransferase RsmE
PA0420	NC_002516.2	-	466833	468236	1404	129	148	141	378	268	386	37.6266	44.3425	45.1625	82.6957	69.6164	86.5679	42.3772	79.6267	291.215	161.713	0.84865	9.9591e-05	0.00025194	UP	--	--	--	--	GO:0048037//GO:0003824//GO:0043168//GO:0016769//GO:0005488//GO:0003674//GO:0016740//GO:0008483//GO:0043167//GO:0030170	cofactor binding//catalytic activity//anion binding//transferase activity, transferring nitrogenous groups//binding//molecular_function//transferase activity//transaminase activity//ion binding//pyridoxal phosphate binding	bioA; adenosylmethionine-8-amino-7-oxononanoate aminotransferase (EC:2.6.1.62); K00833 adenosylmethionine-8-amino-7-oxononanoate aminotransferase [EC:2.6.1.62]	http://www.genome.jp/dbget-bin/www_bget?pae:PA0420	bioA	adenosylmethionine--8-amino-7-oxononanoate aminotransferase BioA
PA0421	NC_002516.2	+	468410	469900	1491	424	473	388	1000	747	878	116.456	133.447	117.025	206.006	182.72	185.419	122.309	191.382	744.73	494.401	0.59104	0.0029766	0.0060071	UP	GO:0006725//GO:0019752//GO:0008299//GO:0016117//GO:0009058//GO:0015672//GO:0006721//GO:0006396//GO:0006629//GO:0051179//GO:0006813//GO:0006139//GO:0006631//GO:0044281//GO:0016108//GO:0042440//GO:0016116//GO:0006807//GO:1901360//GO:0044765//GO:0006720//GO:0034470//GO:0090304//GO:0006812//GO:0044699//GO:0006082//GO:0044249//GO:0043436//GO:0009987//GO:0034660//GO:0071704//GO:0016114//GO:0016070//GO:…	cellular aromatic compound metabolic process//carboxylic acid metabolic process//isoprenoid biosynthetic process//carotenoid biosynthetic process//biosynthetic process//monovalent inorganic cation transport//terpenoid metabolic process//RNA processing//lipid metabolic process//localization//potassium ion transport//nucleobase-containing compound metabolic process//fatty acid metabolic process//sm…	--	--	GO:0050660//GO:0097159//GO:0036094//GO:0016491//GO:1901363//GO:0016705//GO:0016835//GO:0016616//GO:0048037//GO:0043168//GO:0000166//GO:0071949//GO:0016829//GO:0016614//GO:0003824//GO:0050662//GO:0016836//GO:1901265//GO:0005488//GO:0003674//GO:0050151//GO:0043167//GO:0008677	flavin adenine dinucleotide binding//organic cyclic compound binding//small molecule binding//oxidoreductase activity//heterocyclic compound binding//oxidoreductase activity, acting on paired donors, with incorporation or reduction of molecular oxygen//carbon-oxygen lyase activity//oxidoreductase activity, acting on the CH-OH group of donors, NAD or NADP as acceptor//cofactor binding//anion bindi…	hypothetical protein; K00274 monoamine oxidase [EC:1.4.3.4]	http://www.genome.jp/dbget-bin/www_bget?pae:PA0421	-	hypothetical protein
PA0422	NC_002516.2	+	470081	470650	570	256	253	229	687	730	562	183.924	186.712	180.67	370.203	467.081	310.455	183.768	382.579	569.487	284.321	1.0021	8.2684e-05	0.00021156	UP	GO:0045333//GO:0006091//GO:0009058//GO:0022904//GO:0006784//GO:0042168//GO:0022900//GO:0006725//GO:0046160//GO:1901360//GO:1901566//GO:0019438//GO:0006807//GO:0042440//GO:0008152//GO:0051188//GO:0006778//GO:0006779//GO:0046483//GO:1901564//GO:0006783//GO:0015980//GO:0071704//GO:0009987//GO:0044249//GO:0008150//GO:0033014//GO:0046148//GO:0018130//GO:0055114//GO:1901576//GO:0051186//GO:1901362//GO:…	cellular respiration//generation of precursor metabolites and energy//biosynthetic process//respiratory electron transport chain//heme a biosynthetic process//heme metabolic process//electron transport chain//cellular aromatic compound metabolic process//heme a metabolic process//organic cyclic compound metabolic process//organonitrogen compound biosynthetic process//aromatic compound biosyntheti…	GO:0044425//GO:0031224//GO:0016020//GO:0016021//GO:0005575	membrane part//intrinsic component of membrane//membrane//integral component of membrane//cellular_component	GO:0016627//GO:0016491//GO:0003824//GO:0009055//GO:0003674	oxidoreductase activity, acting on the CH-CH group of donors//oxidoreductase activity//catalytic activity//electron carrier activity//molecular_function	hypothetical protein	http://www.genome.jp/dbget-bin/www_bget?pae:PA0422	-	hypothetical protein
PA0423	NC_002516.2	+	470662	471237	576	842	673	695	2439	2588	2844	598.634	491.494	542.611	1300.61	1638.65	1554.69	544.246	1497.98	2244.31	852.013	1.3973	6.8618e-13	3.9216e-12	UP	--	--	--	--	--	--	pasP; hypothetical protein	http://www.genome.jp/dbget-bin/www_bget?pae:PA0423	pasP	hypothetical protein
PA0424	NC_002516.2	-	471306	471749	444	69	61	68	2089	1816	1656	63.6412	57.7926	68.8735	1445.15	1491.68	1174.39	63.4358	1370.41	1589.77	76.6773	4.3739	1.6938e-51	6.2985e-50	UP	GO:0009987//GO:0071704//GO:0050794//GO:0065007//GO:0050789//GO:0044249//GO:0031326//GO:0051252//GO:0016070//GO:0019219//GO:0009889//GO:0046483//GO:0008152//GO:0051171//GO:0034654//GO:0044237//GO:0044271//GO:0044238//GO:1901576//GO:0034645//GO:0034641//GO:1901362//GO:0031323//GO:0010467//GO:0019222//GO:0043170//GO:0018130//GO:0006355//GO:0010556//GO:0008150//GO:0009059//GO:0044260//GO:0006725//GO:…	cellular process//organic substance metabolic process//regulation of cellular process//biological regulation//regulation of biological process//cellular biosynthetic process//regulation of cellular biosynthetic process//regulation of RNA metabolic process//RNA metabolic process//regulation of nucleobase-containing compound metabolic process//regulation of biosynthetic process//heterocycle metabol…	--	--	GO:0003674//GO:0001071//GO:0003700	molecular_function//nucleic acid binding transcription factor activity//transcription factor activity, sequence-specific DNA binding	mexR; multidrug resistance operon repressor MexR; K18131 MarR family transcriptional regulator, repressor of the mexAB-oprM multidrug resistance operon	http://www.genome.jp/dbget-bin/www_bget?pae:PA0424	mexR	multidrug resistance operon repressor MexR
PA0425	NC_002516.2	+	472024	473175	1152	690	761	766	6175	5726	5166	245.284	277.88	299.021	1646.43	1812.77	1412.01	274.062	1623.74	4884.15	858.795	2.5077	4.0849e-29	5.9337e-28	UP	GO:0051179//GO:0044765//GO:0044763//GO:0008643//GO:0009401//GO:0008150//GO:0044699//GO:0009987//GO:0071702//GO:0055085//GO:0051234//GO:0006810	localization//single-organism transport//single-organism cellular process//carbohydrate transport//phosphoenolpyruvate-dependent sugar phosphotransferase system//biological_process//single-organism process//cellular process//organic substance transport//transmembrane transport//establishment of localization//transport	GO:0016020//GO:0005575	membrane//cellular_component	--	--	mexA; resistance-nodulation-cell division (RND) multidrug efflux membrane fusion protein MexA; K03585 membrane fusion protein, multidrug efflux system	http://www.genome.jp/dbget-bin/www_bget?pae:PA0425	mexA	multidrug resistance protein MexA
PA0426	NC_002516.2	+	473191	476331	3141	1260	1283	1050	7659	5067	6103	164.276	171.824	150.331	748.966	588.338	611.804	162.144	649.703	5332.73	1380.33	1.9499	3.2981e-17	2.5586e-16	UP	GO:0008150//GO:0051234//GO:0006810//GO:0051179	biological_process//establishment of localization//transport//localization	GO:0005575//GO:0016020	cellular_component//membrane	GO:0005215//GO:0038023//GO:0003674//GO:0008158//GO:0004872//GO:0004888//GO:0060089//GO:0004871	transporter activity//signaling receptor activity//molecular_function//hedgehog receptor activity//receptor activity//transmembrane signaling receptor activity//molecular transducer activity//signal transducer activity	mexB; resistance-nodulation-cell division (RND) multidrug efflux transporter MexB; K18138 multidrug efflux pump	http://www.genome.jp/dbget-bin/www_bget?pae:PA0426	mexB	multidrug resistance protein MexB
PA0427	NC_002516.2	+	476333	477790	1458	1237	1141	965	5672	4215	4678	347.444	329.195	297.643	1194.91	1054.35	1010.27	324.761	1086.51	4137.55	1283.59	1.6886	2.9309e-18	2.422e-17	UP	GO:0008150//GO:0051234//GO:0006810//GO:0051179	biological_process//establishment of localization//transport//localization	GO:0044464//GO:0005575//GO:0044424//GO:0005634//GO:0043229//GO:0005622//GO:0043231//GO:0043227//GO:0005623//GO:0043226	cell part//cellular_component//intracellular part//nucleus//intracellular organelle//intracellular//intracellular membrane-bounded organelle//membrane-bounded organelle//cell//organelle	GO:0005215//GO:0003674	transporter activity//molecular_function	oprM; multidrug ABC transporter; K18139 outer membrane protein, multidrug efflux system	http://www.genome.jp/dbget-bin/www_bget?pae:PA0427	oprM	outer membrane protein OprM
PA0428	NC_002516.2	-	477886	479805	1920	575	691	543	1388	1193	1576	122.642	151.392	127.182	222.048	226.612	258.459	133.738	235.706	1177.34	695.805	0.75877	9.6768e-05	0.00024513	UP	--	--	GO:0005887//GO:0005886//GO:0044459//GO:0044425//GO:0005623//GO:0031224//GO:0016020//GO:0031226//GO:0016021//GO:0005575//GO:0044464//GO:0071944	integral component of plasma membrane//plasma membrane//plasma membrane part//membrane part//cell//intrinsic component of membrane//membrane//intrinsic component of plasma membrane//integral component of membrane//cellular_component//cell part//cell periphery	GO:0097159//GO:0036094//GO:1901363//GO:0016787//GO:0003824//GO:0001882//GO:0000166//GO:0043168//GO:0017076//GO:0032559//GO:0035639//GO:0005488//GO:0032555//GO:0003674//GO:0032549//GO:0032550//GO:0003677//GO:0030554//GO:1901265//GO:0001883//GO:0003676//GO:0005524//GO:0032553//GO:0043167	organic cyclic compound binding//small molecule binding//heterocyclic compound binding//hydrolase activity//catalytic activity//nucleoside binding//nucleotide binding//anion binding//purine nucleotide binding//adenyl ribonucleotide binding//purine ribonucleoside triphosphate binding//binding//purine ribonucleotide binding//molecular_function//ribonucleoside binding//purine ribonucleoside binding/…	ATP-dependent RNA helicase; K11927 ATP-dependent RNA helicase RhlE [EC:3.6.4.13]	http://www.genome.jp/dbget-bin/www_bget?pae:PA0428	-	ATP-dependent RNA helicase
PA0429	NC_002516.2	-	480056	481126	1071	863	877	750	728	739	774	329.984	344.458	314.918	208.785	251.651	227.556	329.787	229.331	639.546	957.929	-0.58287	0.0026827	0.0054475	DOWN	--	--	--	--	--	--	hypothetical protein	http://www.genome.jp/dbget-bin/www_bget?pae:PA0429	-	hypothetical protein
PA0430	NC_002516.2	-	481196	482068	873	121	125	114	174	138	197	56.7601	60.2312	58.7241	61.22	57.6513	71.054	58.5718	63.3084	143.78	138.83	0.050544	0.80799	0.86423	FALSE	GO:0006790//GO:0006520//GO:1901605//GO:0006807//GO:0044281//GO:0006555//GO:0019752//GO:0008150//GO:0000096//GO:0055114//GO:0044710//GO:0044238//GO:0009066//GO:0044237//GO:0008152//GO:1901564//GO:0006082//GO:0043436//GO:0009987//GO:0071704	sulfur compound metabolic process//cellular amino acid metabolic process//alpha-amino acid metabolic process//nitrogen compound metabolic process//small molecule metabolic process//methionine metabolic process//carboxylic acid metabolic process//biological_process//sulfur amino acid metabolic process//oxidation-reduction process//single-organism metabolic process//primary metabolic process//aspar…	--	--	GO:0003824//GO:0016645//GO:0016646//GO:0004489//GO:0016491//GO:0003674	catalytic activity//oxidoreductase activity, acting on the CH-NH group of donors//oxidoreductase activity, acting on the CH-NH group of donors, NAD or NADP as acceptor//methylenetetrahydrofolate reductase (NAD(P)H) activity//oxidoreductase activity//molecular_function	--	--	metF	5%2C10-methylenetetrahydrofolate reductase
PA0431	NC_002516.2	-	482111	482665	555	51	58	36	91	71	95	37.6313	43.9603	29.1699	50.3624	46.6562	53.8973	36.9205	50.3053	72.708	55.3203	0.39431	0.19026	0.26081	FALSE	--	--	--	--	--	--	--	--	-	hypothetical protein
PA0432	NC_002516.2	-	482706	484115	1410	542	560	640	1849	1369	1787	157.417	167.069	204.121	402.787	354.102	399.064	176.202	385.318	1416.24	677.095	1.0646	2.9114e-08	1.1161e-07	UP	GO:0006725//GO:0006730//GO:0042168//GO:0009058//GO:0015672//GO:0044281//GO:0006813//GO:0051179//GO:0019438//GO:0006807//GO:0042440//GO:1901360//GO:0046156//GO:1901566//GO:0006812//GO:0044765//GO:0071704//GO:0009987//GO:0044249//GO:0044699//GO:1901564//GO:0006783//GO:0051234//GO:0046483//GO:0008152//GO:0051188//GO:0006778//GO:0006779//GO:0006810//GO:0044237//GO:0019354//GO:0030001//GO:0044271//GO:…	cellular aromatic compound metabolic process//one-carbon metabolic process//heme metabolic process//biosynthetic process//monovalent inorganic cation transport//small molecule metabolic process//potassium ion transport//localization//aromatic compound biosynthetic process//nitrogen compound metabolic process//pigment metabolic process//organic cyclic compound metabolic process//siroheme metabolic…	GO:0044425//GO:0016020//GO:0031224//GO:0016021//GO:0005575	membrane part//membrane//intrinsic component of membrane//integral component of membrane//cellular_component	GO:0016787//GO:1901363//GO:0016628//GO:0016491//GO:0036094//GO:0097159//GO:0016627//GO:0048037//GO:0000166//GO:0043115//GO:0003824//GO:1901265//GO:0050662//GO:0003674//GO:0005488//GO:0051287//GO:0016802//GO:0016801//GO:0004013	hydrolase activity//heterocyclic compound binding//oxidoreductase activity, acting on the CH-CH group of donors, NAD or NADP as acceptor//oxidoreductase activity//small molecule binding//organic cyclic compound binding//oxidoreductase activity, acting on the CH-CH group of donors//cofactor binding//nucleotide binding//precorrin-2 dehydrogenase activity//catalytic activity//nucleoside phosphate bi…	sahH; S-adenosyl-L-homocysteine hydrolase (EC:3.3.1.1); K01251 adenosylhomocysteinase [EC:3.3.1.1]	http://www.genome.jp/dbget-bin/www_bget?pae:PA0432	sahH	adenosylhomocysteinase
PA0433	NC_002516.2	+	484404	484838	435	11	10	15	59	92	74	10.3556	9.67022	15.507	41.6601	77.1334	53.5647	11.8443	57.4528	64.9773	14.0997	2.2043	4.2777e-06	1.2912e-05	UP	--	--	--	--	--	--	hypothetical protein	http://www.genome.jp/dbget-bin/www_bget?pae:PA0433	-	hypothetical protein
PA0434	NC_002516.2	+	484964	487156	2193	8	13	5	17	29	47	1.49391	2.49362	1.02532	2.38105	4.82285	6.74832	1.67095	4.65074	26.2784	9.8312	1.4184	0.022701	0.03836	UP	GO:0051234//GO:0006810//GO:0008150//GO:0051179	establishment of localization//transport//biological_process//localization	GO:0005575//GO:0016020	cellular_component//membrane	GO:0003674//GO:0004872	molecular_function//receptor activity	hypothetical protein; K02014 iron complex outermembrane recepter protein	http://www.genome.jp/dbget-bin/www_bget?pae:PA0434	-	hypothetical protein
PA0435	NC_002516.2	+	487167	488645	1479	13	22	18	23	30	34	3.59954	6.2572	5.47306	4.77659	7.39771	7.23848	5.10994	6.47092	24.8294	20.5101	0.27571	0.53756	0.62665	FALSE	GO:0008150//GO:0055114//GO:0044710//GO:0044237//GO:0008152//GO:0015980//GO:0009987//GO:0045333//GO:0006091//GO:0022900//GO:0022904	biological_process//oxidation-reduction process//single-organism metabolic process//cellular metabolic process//metabolic process//energy derivation by oxidation of organic compounds//cellular process//cellular respiration//generation of precursor metabolites and energy//electron transport chain//respiratory electron transport chain	GO:0005575//GO:0016021//GO:0031224//GO:0016020//GO:0044425	cellular_component//integral component of membrane//intrinsic component of membrane//membrane//membrane part	GO:0003674//GO:0009055	molecular_function//electron carrier activity	--	--	-	hypothetical protein
PA0436	NC_002516.2	+	488730	489350	621	583	540	556	293	259	284	384.458	365.787	402.633	144.922	152.108	144	384.293	147.01	237.971	648.962	-1.4473	3.8637e-12	2.0564e-11	DOWN	GO:2001141//GO:0045934//GO:0090304//GO:0006351//GO:2000112//GO:0010468//GO:0045892//GO:1901360//GO:0009892//GO:0009890//GO:0051172//GO:0080090//GO:0019438//GO:0048523//GO:0010558//GO:0006807//GO:0006139//GO:0031324//GO:0009058//GO:0010629//GO:0060255//GO:0006725//GO:0032774//GO:0044260//GO:0009059//GO:0006355//GO:0008150//GO:0010556//GO:0031323//GO:0010467//GO:0043170//GO:0019222//GO:0018130//GO:…	regulation of RNA biosynthetic process//negative regulation of nucleobase-containing compound metabolic process//nucleic acid metabolic process//transcription, DNA-templated//regulation of cellular macromolecule biosynthetic process//regulation of gene expression//negative regulation of transcription, DNA-templated//organic cyclic compound metabolic process//negative regulation of metabolic proce…	--	--	GO:1901363//GO:0097159//GO:0003676//GO:0005488//GO:0003674//GO:0003677	heterocyclic compound binding//organic cyclic compound binding//nucleic acid binding//binding//molecular_function//DNA binding	transcriptional regulator; K09017 TetR/AcrR family transcriptional regulator	http://www.genome.jp/dbget-bin/www_bget?pae:PA0436	-	transcriptional regulator
PA0437	NC_002516.2	-	489387	490658	1272	32	34	13	117	42	74	10.3023	11.2439	4.59602	28.2525	12.0422	18.3181	8.71409	19.5376	65.176	29.7428	1.1318	0.053311	0.083719	FALSE	--	--	--	--	GO:0016788//GO:0003824//GO:0016787//GO:0004519//GO:0016888//GO:0016893//GO:0004520//GO:0004536//GO:0003674//GO:0004518	hydrolase activity, acting on ester bonds//catalytic activity//hydrolase activity//endonuclease activity//endodeoxyribonuclease activity, producing 5'-phosphomonoesters//endonuclease activity, active with either ribo- or deoxyribonucleic acids and producing 5'-phosphomonoesters//endodeoxyribonuclease activity//deoxyribonuclease activity//molecular_function//nuclease activity	--	--	codA	cytosine deaminase
PA0438	NC_002516.2	-	490648	491898	1251	48	31	34	95	78	85	15.7129	10.4239	12.2221	23.3251	22.7395	21.3943	12.7863	22.4863	73.3978	43.474	0.75558	0.012964	0.023044	UP	GO:0051179//GO:0044765//GO:0044763//GO:0044699//GO:0009987//GO:0055085//GO:0051234//GO:0006810//GO:0008150	localization//single-organism transport//single-organism cellular process//single-organism process//cellular process//transmembrane transport//establishment of localization//transport//biological_process	GO:0016020//GO:0005575	membrane//cellular_component	GO:0003674//GO:0005215	molecular_function//transporter activity	codB; cytosine permease; K10974 cytosine permease	http://www.genome.jp/dbget-bin/www_bget?pae:PA0438	codB	cytosine permease
PA0439	NC_002516.2	-	492080	493357	1278	0	3	2	3	1	5	0	0.987452	0.703761	0.721022	0.285373	1.2319	0.563738	0.746099	2.46437	1.95259	0.33583	0.88427	0.92545	FALSE	GO:0009987//GO:0071704//GO:0034660//GO:0016070//GO:0006399//GO:0046483//GO:0008152//GO:0008033//GO:0044237//GO:0044238//GO:0006050//GO:0034641//GO:0044710//GO:0010467//GO:0043170//GO:0055114//GO:0008150//GO:0044260//GO:0006725//GO:0006051//GO:0006139//GO:0006396//GO:0006807//GO:1901135//GO:0006040//GO:1901360//GO:0034470//GO:0090304	cellular process//organic substance metabolic process//ncRNA metabolic process//RNA metabolic process//tRNA metabolic process//heterocycle metabolic process//metabolic process//tRNA processing//cellular metabolic process//primary metabolic process//mannosamine metabolic process//cellular nitrogen compound metabolic process//single-organism metabolic process//gene expression//macromolecule metabol…	GO:0005737//GO:0044424//GO:0005622//GO:0044464//GO:0005575//GO:0005623	cytoplasm//intracellular part//intracellular//cell part//cellular_component//cell	GO:1901265//GO:0050662//GO:0005488//GO:0003674//GO:0018580//GO:0043167//GO:0016853//GO:0050660//GO:1901363//GO:0097159//GO:0036094//GO:0016491//GO:0016627//GO:0017150//GO:0016703//GO:0016854//GO:0004497//GO:0048037//GO:0005515//GO:0000166//GO:0043168//GO:0046332//GO:0016701//GO:0047465//GO:0016857//GO:0003824	nucleoside phosphate binding//coenzyme binding//binding//molecular_function//nitronate monooxygenase activity//ion binding//isomerase activity//flavin adenine dinucleotide binding//heterocyclic compound binding//organic cyclic compound binding//small molecule binding//oxidoreductase activity//oxidoreductase activity, acting on the CH-CH group of donors//tRNA dihydrouridine synthase activity//oxid…	--	--	-	dihydropyrimidine dehydrogenase
PA0440	NC_002516.2	-	493354	494721	1368	4	2	7	6	3	5	1.19742	0.614992	2.30111	1.34717	0.799796	1.15085	1.37117	1.09927	3.92809	5.1871	-0.4011	0.79585	0.85412	FALSE	GO:0006629//GO:0051179//GO:0006813//GO:0006396//GO:0016108//GO:0044281//GO:0006631//GO:0006139//GO:0016116//GO:0042440//GO:0006807//GO:0019438//GO:0046156//GO:1901566//GO:1901360//GO:0009060//GO:0006720//GO:0044765//GO:0006812//GO:0034470//GO:0090304//GO:0006725//GO:0019752//GO:0006099//GO:0016117//GO:0008299//GO:0042168//GO:0006091//GO:0009058//GO:0015672//GO:0045333//GO:0006721//GO:0044238//GO:…	lipid metabolic process//localization//potassium ion transport//RNA processing//tetraterpenoid metabolic process//small molecule metabolic process//fatty acid metabolic process//nucleobase-containing compound metabolic process//carotenoid metabolic process//pigment metabolic process//nitrogen compound metabolic process//aromatic compound biosynthetic process//siroheme metabolic process//organonit…	--	--	GO:0000166//GO:0043168//GO:0071949//GO:0016829//GO:0003824//GO:0016830//GO:0016614//GO:0043115//GO:0050660//GO:0036094//GO:0016491//GO:0097159//GO:0016628//GO:1901363//GO:0016705//GO:0016627//GO:0004611//GO:0016616//GO:0004497//GO:0048037//GO:0050661//GO:0043167//GO:0004499//GO:0008677//GO:0016709//GO:0016831//GO:0003857//GO:0050662//GO:1901265//GO:0005488//GO:0003674//GO:0051287//GO:0008964	nucleotide binding//anion binding//FAD binding//lyase activity//catalytic activity//carbon-carbon lyase activity//oxidoreductase activity, acting on CH-OH group of donors//precorrin-2 dehydrogenase activity//flavin adenine dinucleotide binding//small molecule binding//oxidoreductase activity//organic cyclic compound binding//oxidoreductase activity, acting on the CH-CH group of donors, NAD or NAD…	--	--	-	oxidoreductase
PA0441	NC_002516.2	-	494816	496255	1440	19	18	18	32	46	55	5.40335	5.25818	5.62129	6.82567	11.6504	12.0264	5.42761	10.1675	37.9235	21.2455	0.83593	0.031208	0.051387	FALSE	--	--	--	--	GO:0003674//GO:0016787//GO:0003824	molecular_function//hydrolase activity//catalytic activity	--	--	dht	D-hydantoinase/dihydropyrimidinase
PA0442	NC_002516.2	-	496362	496478	117	1	0	0	0	0	0	3.50015	0	0	0	0	0	1.16672	0	0	0.366825	#NAME?	0.93088	0.96056	FALSE	--	--	--	--	--	--	--	--	-	hypothetical protein
PA0443	NC_002516.2	+	496871	498361	1491	3	6	7	11	34	32	0.823978	1.69278	2.11128	2.26607	8.31659	6.75786	1.54268	5.78017	22.2505	6.28582	1.8237	0.021338	0.036321	UP	GO:0051179//GO:0044763//GO:0044765//GO:0008150//GO:0055085//GO:0009987//GO:0044699//GO:0006810//GO:0051234	localization//single-organism cellular process//single-organism transport//biological_process//transmembrane transport//cellular process//single-organism process//transport//establishment of localization	GO:0016020//GO:0005575	membrane//cellular_component	GO:0005215//GO:0003674	transporter activity//molecular_function	transporter; K03457 nucleobase:cation symporter-1, NCS1 family	http://www.genome.jp/dbget-bin/www_bget?pae:PA0443	-	transporter
PA0444	NC_002516.2	+	498420	499703	1284	22	27	22	40	25	32	7.01665	8.84554	7.70519	9.5687	7.10099	7.84732	7.8558	8.17234	27.4205	27.3504	0.003694	1	1	FALSE	GO:0008150//GO:0008152	biological_process//metabolic process	--	--	GO:0003824//GO:0016787//GO:0003674	catalytic activity//hydrolase activity//molecular_function	--	--	-	allantoate amidohydrolase
PA0445	NC_002516.2	-	500104	501120	1017	0	0	0	0	0	0	0	0	0	0	0	0	0	0	0	0	NA	NA	NA	NA	GO:1901360//GO:0090304//GO:0044763//GO:0065003//GO:0006139//GO:0006807//GO:0006310//GO:0006313//GO:0016043//GO:0006461//GO:0071840//GO:0043933//GO:0006725//GO:0006259//GO:0022607//GO:0032196//GO:0044085//GO:0043170//GO:0051259//GO:0008150//GO:0044260//GO:0044238//GO:0044237//GO:0034641//GO:0046483//GO:0070206//GO:0008152//GO:0071822//GO:0044699//GO:0071704//GO:0009987//GO:0070271	organic cyclic compound metabolic process//nucleic acid metabolic process//single-organism cellular process//macromolecular complex assembly//nucleobase-containing compound metabolic process//nitrogen compound metabolic process//DNA recombination//transposition, DNA-mediated//cellular component organization//protein complex assembly//cellular component organization or biogenesis//macromolecular c…	--	--	GO:0003824//GO:0008017//GO:0008092//GO:0005515//GO:0097159//GO:1901363//GO:0003676//GO:0004803//GO:0015631//GO:0003677//GO:0003674//GO:0005488	catalytic activity//microtubule binding//cytoskeletal protein binding//protein binding//organic cyclic compound binding//heterocyclic compound binding//nucleic acid binding//transposase activity//tubulin binding//DNA binding//molecular_function//binding	--	--	-	transposase
PA0446	NC_002516.2	-	501376	502599	1224	184	152	153	45	39	65	61.5614	52.2382	56.2129	11.2925	11.6206	16.7212	56.6708	13.2114	41.9364	188.474	-2.1681	2.4534e-16	1.832e-15	DOWN	--	--	--	--	GO:0003674//GO:0003824	molecular_function//catalytic activity	hypothetical protein	http://www.genome.jp/dbget-bin/www_bget?pae:PA0446	-	hypothetical protein
PA0447	NC_002516.2	-	502719	503900	1182	808	745	656	157	123	176	279.941	265.133	249.581	40.7981	37.9517	46.8848	264.885	41.8782	128.79	849.279	-2.7212	6.4746e-36	1.2628e-34	DOWN	GO:0008152//GO:0055114//GO:0008150//GO:0044710	metabolic process//oxidation-reduction process//biological_process//single-organism metabolic process	--	--	GO:1901265//GO:0003995//GO:0050662//GO:0005488//GO:0003674//GO:0043167//GO:0016627//GO:0048037//GO:0050660//GO:1901363//GO:0036094//GO:0016491//GO:0097159//GO:0003824//GO:0000166//GO:0043168	nucleoside phosphate binding//acyl-CoA dehydrogenase activity//coenzyme binding//binding//molecular_function//ion binding//oxidoreductase activity, acting on the CH-CH group of donors//cofactor binding//flavin adenine dinucleotide binding//heterocyclic compound binding//small molecule binding//oxidoreductase activity//organic cyclic compound binding//catalytic activity//nucleotide binding//anion …	gcdH; glutaryl-CoA dehydrogenase; K00252 glutaryl-CoA dehydrogenase [EC:1.3.8.6]	http://www.genome.jp/dbget-bin/www_bget?pae:PA0447	gcdH	glutaryl-CoA dehydrogenase
PA0448	NC_002516.2	+	504121	505029	909	80	85	73	352	289	319	36.0411	39.3351	36.1148	118.942	115.952	110.5	37.1637	115.132	273.023	91.6392	1.575	2.4707e-11	1.2393e-10	UP	GO:0009058//GO:0006725//GO:0032774//GO:0060255//GO:1901360//GO:0010468//GO:0090304//GO:2001141//GO:2000112//GO:0006351//GO:0006139//GO:0019438//GO:0080090//GO:0006807//GO:0019219//GO:0009889//GO:0046483//GO:0008152//GO:0009987//GO:0050789//GO:0065007//GO:0071704//GO:0050794//GO:0031326//GO:0044249//GO:0051252//GO:0016070//GO:0031323//GO:0010467//GO:0043170//GO:0019222//GO:0018130//GO:0006355//GO:…	biosynthetic process//cellular aromatic compound metabolic process//RNA biosynthetic process//regulation of macromolecule metabolic process//organic cyclic compound metabolic process//regulation of gene expression//nucleic acid metabolic process//regulation of RNA biosynthetic process//regulation of cellular macromolecule biosynthetic process//transcription, DNA-templated//nucleobase-containing c…	--	--	GO:0003700//GO:0003674//GO:0001071	transcription factor activity, sequence-specific DNA binding//molecular_function//nucleic acid binding transcription factor activity	transcriptional regulator	http://www.genome.jp/dbget-bin/www_bget?pae:PA0448	-	transcriptional regulator
PA0449	NC_002516.2	+	505047	505586	540	657	580	554	1176	1083	1414	498.246	451.814	461.362	668.916	731.44	824.503	470.474	741.62	1041.14	689.909	0.59369	0.002242	0.0046046	UP	--	--	--	--	--	--	hypothetical protein	http://www.genome.jp/dbget-bin/www_bget?pae:PA0449	-	acyl-CoA thioesterase
PA0450	NC_002516.2	-	505629	507251	1623	32	25	33	39	25	25	8.07428	6.47958	9.14369	7.38081	5.61779	4.85018	7.89918	5.9496	25.2993	34.9797	-0.46742	0.23941	0.31735	FALSE	GO:0051704//GO:0015698//GO:0009405//GO:0051179//GO:0044765//GO:0044699//GO:0051234//GO:0006820//GO:0006810//GO:0006817//GO:0006811//GO:0008150	multi-organism process//inorganic anion transport//pathogenesis//localization//single-organism transport//single-organism process//establishment of localization//anion transport//transport//phosphate ion transport//ion transport//biological_process	GO:0016020//GO:0005576//GO:0005575	membrane//extracellular region//cellular_component	GO:0015291//GO:0022838//GO:0015075//GO:0005216//GO:0022857//GO:0022891//GO:0015267//GO:1901677//GO:0005315//GO:0003674//GO:0022892//GO:0022804//GO:0022803//GO:0005215	secondary active transmembrane transporter activity//substrate-specific channel activity//ion transmembrane transporter activity//ion channel activity//transmembrane transporter activity//substrate-specific transmembrane transporter activity//channel activity//phosphate transmembrane transporter activity//inorganic phosphate transmembrane transporter activity//molecular_function//substrate-specif…	--	--	-	phosphate transporter
PA0451	NC_002516.2	+	507631	510592	2064	3636	3750	3828	153	151	200	721.417	764.271	834.043	22.7688	26.6816	30.511	773.243	26.6538	142.881	4341.2	-4.9252	1.6281e-105	8.2559e-103	DOWN	--	--	--	--	--	--	hypothetical protein; K07403 membrane-bound serine protease (ClpP class)	http://www.genome.jp/dbget-bin/www_bget?pae:PA0451	-	hypothetical protein
PA0452	NC_002516.2	+	508959	509753	795	127	118	161	10	12	10	65.4197	62.4368	91.072	3.86359	5.50501	3.96068	72.9762	4.44309	9.20441	158.522	-4.1062	2.1237e-16	1.5922e-15	DOWN	--	--	--	--	--	--	stomatin-like protein	http://www.genome.jp/dbget-bin/www_bget?pae:PA0452	-	hypothetical protein
[truncated: 5,130 more rows]

## Sheet: Table S2 BvsA.DEG
Gene_id	readcount_B	readcount_A	log2FoldChange	pval	padj	Genename	Description
Novel00001	3.96837	13.865	-1.8048	0.0061252	0.011661	-//-
Novel00002	11.5454	317.436	-4.7811	1.5142e-37	3.1992e-36	-//-
Novel00003	243.778	168.636	0.53166	0.015761	0.027483	-//-
Novel00004	19.5688	365.812	-4.2245	6.67e-53	2.6201e-51	-//-
Novel00005	282.038	29.4883	3.2577	1.6307e-27	2.2132e-26	-//-
Novel00007	273.764	836.683	-1.6117	4.9059e-05	0.00012932	-//-
[truncated: 3,368 more rows]

## Sheet: Table S3 Differential_analysis
Gene_id	readcount_B	readcount_A	log2FoldChange	pval	padj	significant
[truncated: 5,630 more rows]

[truncated: 4 more sheets: Table S4 BvsA.DEG_down, Table S5 BvsA.DEG_up, Table S6 Differential-analysis, Table S7 2 fold differential]
